# Supplementary material for: Altered Neural Activity in the Mesoaccumbens Pathway Underlies Impaired Social Reward Processing in Shank3‐Deficient Rats
Source: Adv Sci (Weinh). 2025 Mar 14;12(17):2414813. doi: 10.1002/advs.202414813 (PMC12061274; doi:10.1002/advs.202414813)
Supplement: Supplementary file 2 — Supporting Information [file ADVS-12-2414813-s002.xlsx]

## Sheet: Social vs. Empty
Supplementray File 1. Summary of statistical analyses
Assay	Measurement		Genotype	N	Value ± variance	Statistical test and P value	Figure
Behavior					Mean ± SEM
Social vs. Empty - Large cohort
Social vs. Empty Total Investigation	Investigation time (s)	Social	WT	25	130.3 ± 8.874	Paired t-test, ****p<0.0001	1B
		Empty			21.03 ± 3.561
		Social	HET	26	149.4 ± 11.41	Paired t-test, ****p<0.0001
		Empty			12.61 ± 2.03
		Social	KO	23	168.2 ± 7.751	Wilcoxon matched-pairs signed rank test", ****p<0.0001
		Empty			8.546 ± 2.774
Social vs. Empty Preference Score	Investigation time of Social-Empty	1st minute	WT	25	36.83 ± 3.606	Kruskal-Wallis test **p<.01, Dunn test, 2nd minute, WT vs. KO, *p <.05; 3rd minute, WT vs. HET, *p <.05, WT vs. KO, **p<.01	1E
		2nd minute			19.67 ± 3.584
		3rd minute			9.339 ± 3.190
		4th minute			16.32 ± 3.914
		5th minute			15.54 ± 4.555
		1st minute	HET	26	37.83 ± 3.391
		2nd minute			27.56 ± 4.045
		3rd minute			23.23 ± 3.497
		4th minute			22.16 ± 3.947
		5th minute			17.71 ± 3.928
		1st minute	KO	23	44.65 ± 2.051
		2nd minute			33.43 ± 3.579
		3rd minute			25.53 ± 2.957
		4th minute			27.72 ± 3.807
		5th minute			26.72 ± 3.038
Social vs. Empty across 5 minutes	Investigation time (s)	1st minute - Social	WT	25	38.32 ± 2.275	Two-way repeated measures ANOVA	1D
		1st minute - Empty			1.492 ± 0.5272	Stimulus x Time, ***p<.001
		2nd minute - Social			22.7 ± 3.044	Time, **p <.01
		2nd minute - Empty			3.031 ± 1.194	Stimulus, ***p <.001
		3rd minute - Social			17.19 ± 2.446	Post-hoc, Sidak multiple comparison test, Social vs. Empty, 1st minute, ****p<0.0001; 2nd minute, ****p<.0001; 4th minute, ***p<.001; 5th minute, **p<.01
		3rd minute - Empty			10.41 ± 2.612
		4th minute - Social			20.88 ± 3.042
		4th minute - Empty			4.564 ± 1.888
		5th minute - Social			21.72 ± 3.432
		5th minute - Empty			6.181 ± 1.888
		1st minute - Social	HET	26	39.52 ± 3.14	Two-way repeated measures ANOVA
		1st minute - Empty			1.964 ± 0.5691	Stimulus x Time, ****p<.0001
		2nd minute - Social			29.94 ± 3.212	Time, **p <.01
		2nd minute - Empty			2.378 ± 1.491	Stimulus, ****p <.0001
		3rd minute - Social			25.7 ± 3.215	Post-hoc, Sidak multiple comparison test, Social vs. Empty, 1st minute, ****p<0.0001; 2nd minute, ****p<.0001; 3rd minute, ****p<0.0001; 4th minute, ****p<.0001; 5th minute, **p<.01
		3rd minute - Empty			2.471 ± 0.7746
		4th minute - Social			25.24 ± 3.36
		4th minute - Empty			3.078 ± 1.042
		5th minute - Social			21.24 ± 3.358
		5th minute - Empty			6.526 ± 2.427
		1st minute - Social	KO	23	43.1 ± 2.744	Two-way repeated measures ANOVA
		1st minute - Empty			2.871 ± 2.471	Stimulus x Time, **p<.01
		2nd minute - Social			34.54 ± 3.266	Time, **p <.01
		2nd minute - Empty			1.104 ± 0.6541	Stimulus, ****p <.0001
		3rd minute - Social			27.12 ± 2.85	Post-hoc, Sidak multiple comparison test, Social vs. Empty, 1st minute, ****p<0.0001; 2nd minute, ****p<.0001; 3rd minute, ****p<0.0001; 4th minute, ****p<.0001; 5th minute, ****p<.0001
		3rd minute - Empty			1.591 ± 0.6893
		4th minute - Social			29.5 ± 3.325
		4th minute - Empty			1.777 ± 1.122
		5th minute - Social			28.26 ± 2.793
		5th minute - Empty			1.538 ± 1.044
Social vs. Empty - Bout total Investiagtion	Investiagtion time (sec)	Social < 6sec	WT	25	19.41 ± 2.314	One way ANOVA, ns	Ext. 4B
			HET	26	26.31 ± 3.5
			KO	23	25.39 ± 2.77
		Social 6-19 sec	WT	25	52.66 ± 6.203	One way ANOVA, ns
			HET	26	51.39 ± 6.345
			KO	23	54.7 ± 5.967
		Social >19 sec	WT	25	40.73 ± 7.556	One-way ANOVA, *p=.05, Tukey's HSD, WT vs. KO, *p<.05		p=0.0589
			HET	26	56.41 ± 10.04
			KO	23	74.12 ± 11
		Empty < 6sec	WT	25	8.011 ± 1.369	One-way ANOVA, *p<.01, Bonferroni, WT vs. KO, *p <.05
			HET	26	7.253 ± 1.203
			KO	23	3.372 ± 1.001
		Empty 6-19 sec	WT	25	6.415 ± 1.745	Kruskal-Wallis test *p<.05, Bonferroni, WT vs. KO, *p <.05
			HET	26	4.46 ± 1.254
			KO	23	0.958 ± 0.6252
		Empty >19 sec	WT	25	5.903 ± 2.012	Kruskal-Wallis test, ***p<.001, Bonferroni, WT vs. HET, **p <.01; WT vs. KO, **p <.01
			HET	26	0
			KO	23	0
Social vs. Empty- Number of bouts	Number	Social < 6sec	WT	25	21.46 ± 2.921	Kruskal-Wallis test, ns	Ext. 4C
			HET	26	28.08 ± 3.502
			KO	23	29.35 ± 4.681
		Social 6-19 sec	WT	25	4.12 ± 0.6173	Kruskal-Wallis test, ns
			HET	26	3.923 ± 0.5051
			KO	23	3.522 ± 0.6407
		Social >19 sec	WT	25	0.8 ± 0.1915	Kruskal-Wallis test, ns
			HET	26	0.8077 ± 0.1841
			KO	23	0.7826 ± 0.2349
		Empty < 6sec	WT	25	5.6 ± 0.9866	Kruskal-Wallis test, *p<.05, Bonferroni, WT vs. KO, *p <.05
			HET	26	4.077 ± 0.5972
			KO	23	2.348 ± 0.5357
		Empty 6-19 sec	WT	25	0.72 ± 0.196	Kruskal-Wallis test, ns
			HET	26	0.4231 ± 0.1262
			KO	23	0.1739 ± 0.1024
		Empty >19 sec	WT	25	0.2 ± 0.08165	Kruskal-Wallis test, ns
			HET	26	0.03846 ± 0.03846
			KO	23	0.04348 ± 0.04348
Social vs. Empty - Transitions	Number of transitions	1st minute -	WT	25	0.44 ± 0.174	Friedman test, **p<.01, Bonferroni 1 vs. 5, *p<0.5	Ext. 4D
		2nd minute			1.04 ± 0.2414
		3rd minute			1.2 ± 0.1915
		4th minute			1.04 ± 0.2482
		5th minute			1.64 ± 0.288
		1st minute -	HET	26	0.8846 ± 0.2439	Friedman test, ns
		2nd minute			0.8462 ± 0.2266
		3rd minute			1.077 ± 0.2476
		4th minute			0.7308 ± 0.2116
		5th minute			1 ± 0.2287
		1st minute -	KO	23	0.3043 ± 0.1466	Friedman test, ns
		2nd minute			0.7391 ± 0.2963
		3rd minute			0.6087 ± 0.2154
		4th minute			1 ± 0.2352
		5th minute			0.6522 ± 0.2232
Social vs. Empty - TH-Cre cohort
Social vs. Empty Total Investigation	Investigation time (s)	Social	WT	9	131 ± 16.01	Paired t-test, ***p<0.001	Ext. 5A
		Empty			31.51 ± 6.568
		Social	HET	12	178.8 ± 14.59	Paired t-test, ****p<0.0001
		Empty			8.822 ± 2.281
		Social	KO	11	175.1 ± 9.986	Wilcoxon matched-pairs signed rank test", ***p<0.001
		Empty			12.08 ± 5.496
Social vs. Empty across 5 minutes	Investigation time (s)	1st minute - Social	WT	9	32.97 ± 7.217	Two-way repeated measures ANOVA	Ext. 5B
		1st minute - Empty			1.963 ± 1.08	Stimulus x Time, ***p<.001
		2nd minute - Social			19.99 ± 5.01	Time, ns
		2nd minute - Empty			2.8 ± 2.165	Stimulus, *p <.05
		3rd minute - Social			13.6 ± 3.42	Post-hoc, Sidak multiple comparison test, Social vs. Empty, 1st minute, *p<.05; 2nd minute, *p<.05
		3rd minute - Empty			12.29 ± 3.397
		4th minute - Social			19.69 ± 5.467
		4th minute - Empty			8.389 ± 4.649
		5th minute - Social			16.54 ± 5.124
		5th minute - Empty			11.54 ± 4.141
		1st minute - Social	HET	12	47.81 ±2.055	Two-way repeated measures ANOVA
		1st minute - Empty			1.95 ± 0.9979	Stimulus x Time, ***p<.001
		2nd minute - Social			37.96 ± 4.29	Time, **p <.01
		2nd minute - Empty			0.2694 ± 0.1797	Stimulus, ****p <.0001
		3rd minute - Social			36.85 ± 3.74	Post-hoc, Sidak multiple comparison test, Social vs. Empty, 1st minute, ****p<.0001; 2nd minute, ****p<.0001; 3rd minute, ****p<.0001; 4th minute, ****p<.0001; 5th minute, ****p<.0001
		3rd minute - Empty			1.867 ± 0.9679
		4th minute - Social			35.81 ± 4.059
		4th minute - Empty			1.808 ± 1.14
		5th minute - Social			28.44 ± 3.312
		5th minute - Empty			3.811 ± 1.291
		1st minute - Social	KO	11	38.82 ± 4.89	Two-way repeated measures ANOVA
		1st minute - Empty			5.227 ± 5.177	Stimulus x Time, ns
		2nd minute - Social			32.12 ± 4.527	Time, ns
		2nd minute - Empty			1.982 ± 1.337	Stimulus, ****p <.0001
		3rd minute - Social			35.39 ± 4.028	Post-hoc, Sidak multiple comparison test, Social vs. Empty, 1st minute, ***p<.001; 2nd minute, ****p<.0001; 3rd minute, ***p<.001; 4th minute, ****p<.0001; 5th minute, ****p<.0001
		3rd minute - Empty			1.27 ± 0.7473
		4th minute - Social			33.28 ± 3.635
		4th minute - Empty			1.039 ± 0.676
		5th minute - Social			33.28 ± 3.635
		5th minute - Empty			3.067 ± 2.135
Social vs. Empty - vGat-Cre cohort
Social vs. Empty Total Investigation	Investigation time (s)	Social	WT	11	132.2 ± 13.92	Paired t-test, ****p<0.0001	Ext. 14A
		Empty			15.12 ± 3.117
		Social	HET	11	115.7 ± 15.68	Paired t-test, ***p<0.001
		Empty			14.66 ± 2.289
		Social	KO	10	167.8 ± 11.83	Paired t-test, ****p<0.0001
		Empty			5.557 ± 1.733
Social vs. Empty across 5 minutes	Investigation time (s)	1st minute - Social	WT	11	42.98 ± 3.664	Two-way repeated measures ANOVA	Ext. 14B
		1st minute - Empty			1.333 ± 0.736	Stimulus x Time, ****p<.0001
		2nd minute - Social			24.07 ± 3.522	Time, **p <.01
		2nd minute - Empty			2.724 ± 0.037	Stimulus, ****p <.0001
		3rd minute - Social			17.59 ± 3.704	Post-hoc, Sidak multiple comparison test, Social vs. Empty, 1st minute, ****p<0.0001; 2nd minute, ***p<.001; 4th minute, **p<.01; 5th minute, **p<.01
		3rd minute - Empty			12.05 ± 4.853
		4th minute - Social			17.68 ± 3.208
		4th minute - Empty			2.752 ± 1.765
		5th minute - Social			27.37 ± 5.201
		5th minute - Empty			3.7 ± 1.933
		1st minute - Social	HET	11	33.1 ± 5.72	Two-way repeated measures ANOVA
		1st minute - Empty			1.07 ± 0.6193	Stimulus x Time, ****p<.0001
		2nd minute - Social			23.38 ± 4.272	Time, ns
		2nd minute - Empty			1.8 ± 0.65	Stimulus, ***p <.001
		3rd minute - Social			16.41 ± 4.241	Post-hoc, Sidak multiple comparison test, Social vs. Empty, 1st minute, **p<0.01; 2nd minute, **p<.01
		3rd minute - Empty			3.579 ± 1.466
		4th minute - Social			16.79 ± 5.062
		4th minute - Empty			5.303 ± 1.981
		5th minute - Social			12.48 ± 5.345
		5th minute - Empty			10.62 ± 5.436
		1st minute - Social	KO	10	43.25 ± 2.984	Two-way repeated measures ANOVA
		1st minute - Empty			0.8533 ± 0.5116	Stimulus x Time, ****p<.0001
		2nd minute - Social			29.2 ± 4.513	Time, ****p <.0001
		2nd minute - Empty			0.36 ± 0.195	Stimulus, ****p <.0001
		3rd minute - Social			21.16 ± 3.628	Post-hoc, Sidak multiple comparison test, Social vs. Empty, 1st minute, ****p<0.0001; 2nd minute, ***p<.001; 3rd minute, **p<0.01; 4th minute, *p<.05; 5th minute, **p<.01
		3rd minute - Empty			2.263 ± 1.367
		4th minute - Social			20.51 ± 4.752
		4th minute - Empty			2.943 ± 2.495
		5th minute - Social			21.35 ± 4.056
		5th minute - Empty			0.1633 ± 0.09869
Assay	Measurement		Genotype	N	Value ± variance	Statistical test and P value	Figure
Fiber photometry					Mean ± SEM
Social vs. Empty Satiety TH-Cre cohort
Social vs. Empty - Area under the curve		Social	WT	9	5.022 ± 1.152	Kruskal-Wallis test, *p<.05, Bonferroni, WT vs. Het *p<.05, WT vs. KO, *p<.05	2G
		Social	HET	12	-0.2858 ± 1.276
		Social	KO	9	0.2944 ± 0.9292
Social vs. Empty Satiety vGat-Cre cohort
Social vs. Empty - Area under the curve		Social	WT	11	0.886 ± 0.9855	One-way ANOVA, *p<.05, Tukey's HSD, WT vs. KO, *p <.05	6E
		Social	HET	10	3.123 ± 1.099
		Social	KO	9	4.791 ± 0.6793

## Sheet: Object vs. Empty
Supplementray File 1. Summary of statistical analyses
Assay	Measurement		Genotype	N	Value ± variance	Statistical test and P value	Figure
Behavior					Mean ± SEM
Object vs. Empty - Large cohort
Object vs. Empty Total Investigation	Investigation time (s)	Object	WT	29	40.52 ± 4.155	Paired t-test, **p<0.01	1G
		Empty			62.13 ± 5.826
		Object	HET	30	36.82 ± 5.221	Paired t-test, ns
		Empty			49.02 ± 4.708
		Object	KO	26	24.64 ± 4.036	Wilcoxon matched-pairs signed rank test, ****p<0.0001
		Empty			80.57 ± 9.693
Object vs. Empty Preference Score	Investigation time of Object-Empty	1st minute	WT	29	16.52 ± 2.735	Kruskal-Wallis test, *p<.05, Dunn test, 2nd minute, WT vs. KO, *p <.05; 4th minute, WT vs. KO, *p <.05	1J
		2nd minute			1.125 ± 3.248
		3rd minute			3.903 ± 2.355
		4th minute			-2.600 ± 2.640
		5th minute			-0.2149 ± 3.194
		1st minute	HET	30	14.39 ± 2.863
		2nd minute			4.056 ± 1.598
		3rd minute			-4.538 ± 2.807
		4th minute			-2.002 ± 3.644
		5th minute			-2.324 ± 3.330
		1st minute	KO	26	22.86 ± 3.850
		2nd minute			13.01 ± 3.080
		3rd minute			3.503 ± 2.028
		4th minute			8.735 ± 2.778
		5th minute			6.250 ± 3.623
Object vs. Empty across 5 minutes	Investigation time (s)	1st minute - Object	WT	29	22.31 ± 2.19	Two-way repeated measures ANOVA	1I
		1st minute - Empty			5.793 ± 1.252	Stimulus x Time, ****p <.0001
		2nd minute - Object			9.729 ± 1.833	Time, *p <.05
		2nd minute - Empty			8.603 ± 2.11	Stimulus, **p <.01
		3rd minute - Object			10.68 ± 1.995	Post-hoc, Sidak multiple comparison test, Object vs. Empty, 1st minute, ****p<0.0001
		3rd minute - Empty			6.776 ± 1.091
		4th minute - Object			9.415 ± 1.957
		4th minute - Empty			10.38 ± 2.006
		5th minute - Object			10.38 ± 1.841
		5th minute - Empty			10.59 ± 2.435
		1st minute - Object	HET	30	18.68 ± 2.599	Two-way repeated measures ANOVA
		1st minute - Empty			4.298 ± 1.157	Stimulus x Time, ****p <.0001
		2nd minute - Object			9.359 ± 1,331	Time, ns
		2nd minute - Empty			6.654 ± 1.7	Stimulus, ns
		3rd minute - Object			5.474 ± 1.165	Post-hoc, Sidak multiple comparison test, Object vs. Empty, 1st minute, ****p<0.0001
		3rd minute - Empty			10.01 ± 2.36
		4th minute - Object			7.927 ± 1.907
		4th minute - Empty			9.929 ± 2.561
		5th minute - Object			6.306 ± 1.696
		5th minute - Empty			8.63 ± 2.434
		1st minute - Object	KO	26	25.55 ± 3.416	Two-way repeated measures ANOVA
		1st minute - Empty			2.695 ± 0.8606	Stimulus x Time, ***p <.001
		2nd minute - Object			17.4 ± 2.731	Time, *p <.05
		2nd minute - Empty			4.397 ± 1.013	Stimulus, ****p <.0001
		3rd minute - Object			13.66 ± 2.61	Post-hoc, Sidak multiple comparison test, Object vs. Empty, 1st minute, ****p<0.0001; 2nd minute, ***p<.001; 4th minute, *p<.01
		3rd minute - Empty			6.771 ± 1.723
		4th minute - Object			11.99 ± 2.669
		4th minute - Empty			3.251 ± 1.09
		5th minute - Object			13.66 ± 2.885
		5th minute - Empty			7.405 ± 1.91
Object vs. Empty - Bout total Investiagtion	Investiagtion time (sec)	Object < 6sec	WT	29	21.82 ± 2.767	One-way ANOVA, ns	Ext. 4F
			HET	30	17.66 ± 2.345
			KO	26	22.64 ± 2.625
		Object 6-19 sec	WT	29	24.69 ± 2.94	Kruskal-Wallis test, ns
			HET	30	22.41 ± 3.083
			KO	26	26.53 ± 4.02
		Object >19 sec	WT	29	15.81 ± 4.811	Kruskal-Wallis test, **p<.01, Bonferroni, HET vs. KO, **p<0.01
			HET	30	6.658 ± 3.1
			KO	26	34.75 ± 9.009
		Empty < 6sec	WT	29	14.38 ± 1.871	Kruskal-Wallis test, ns
			HET	30	8.863 ± 1.552
			KO	26	10.45 ± 2.186
		Empty 6-19 sec	WT	29	18.6 ± 2.827	Kruskal-Wallis test, ns
			HET	30	15.53 ± 2.735
			KO	26	10.48 ± 2.413
		Empty >19 sec	WT	29	9.201 ± 3.903	Kruskal-Wallis test, ns
			HET	30	13.18 ± 4.432
			KO	26	3.412 ± 1.91
Object vs. Empty- Number of bouts	Number	Object < 6sec	WT	29	13.34 ± 1.651	One-way ANOVA, ns	Ext. 4G
			HET	30	11.2 ± 1.498
			KO	26	11.77 ± 1.18
		Object 6-19 sec	WT	29	2.655 ± 0.315	Kruskal-Wallis test, ns
			HET	30	2.233 ± 0.2864
			KO	26	2.615 ± 0.3641
		Object >19 sec	WT	29	0.5172 ± 0.137	Kruskal-Wallis test, **p<.01, Bonferroni, HET vs. KO, **p<0.01
			HET	30	0.2 ± 0.08841
			KO	26	0.9615 ± 0.2037
		Empty < 6sec	WT	29	8 ± 1.093	Kruskal-Wallis test, ns
			HET	30	6.167 ± 0.9335
			KO	26	6.923 ± 1.178
		Empty 6-19 sec	WT	29	1.862 ± 1.481	Kruskal-Wallis test, ns
			HET	30	1.467 ± 1.408
			KO	26	1.038 ± 1.248
		Empty >19 sec	WT	29	0.2414 ± 0.09488	Kruskal-Wallis test, ns
			HET	30	0.4 ± 0.1232
			KO	26	0.1154 ± 0.0639
Object vs. Empty - Transitions	Number of transitions	1st minute -	WT	29	1.759 ± 0.3125	Friedman test, ns	Ext. 4H
		2nd minute			1.655 ± 0.4219
		3rd minute			1.759 ± 0.339
		4th minute			1.517 ± 0.3566
		5th minute			1.31 ± 0.2982
		1st minute -	HET	30	1.3 ± 0.2544	Friedman test, ns
		2nd minute			1.533 ± 0.2984
		3rd minute			1 ± 0.2034
		4th minute			0.7 ± 0.1601
		5th minute			0.7667 ± 0.1774
		1st minute -	KO	26	0.9615 ± 0.2854	Friedman test, ns
		2nd minute			1.654 ± 0.5142
		3rd minute			1.5 ± 0.4515
		4th minute			1.308 ± 0.3793
		5th minute			1.269 ± 0.3066
Object vs. Empty - TH-Cre cohort
Object vs. Empty Total Investigation	Investigation time (s)	Object	WT	11	48.99 ± 10.06	Paired t-test, ns	Ext. 5C
		Empty			33.49 ± 7.324
		Object	HET	13	46.42 ± 8.178	Paired t-test, ns
		Empty			34.66 ± 7.703
		Object	KO	11	59.66 ± 10.72	Paired t-test, **p<0.01
		Empty			22.89 ± 6.71
Object vs. Empty across 5 minutes	Investigation time (s)	1st minute - Object	WT	11	18.05 ± 4.883	Two-way repeated measures ANOVA	Ext. 5D
		1st minute - Empty			7.088 ± 2.726	Stimulus x Time, ns
		2nd minute - Object			5.991 ± 2.502	Time, ns
		2nd minute - Empty			9.815 ± 4.192	Stimulus, ns
		3rd minute - Object			5.852 ± 2.746
		3rd minute - Empty			3.655 ± 1.236
		4th minute - Object			10.68 ± 3.969
		4th minute - Empty			7.812 ± 3.18
		5th minute - Object			9.948 ± 3.582
		5th minute - Empty			8.673 ± 4.435
		1st minute - Object	HET	13	15.87 ± 4.456	Two-way repeated measures ANOVA
		1st minute - Empty			4.287 ± 1.539	Stimulus x Time, *p<0.01
		2nd minute - Object			7.995 ± 1.76	Time, ns
		2nd minute - Empty			6.154 ± 1.996	Stimulus, ns
		3rd minute - Object			4.29 ± 1.358
		3rd minute - Empty			11.21 ± 3.415
		4th minute - Object			6.964 ± 3.042
		4th minute - Empty			9.587 ± 4.232
		5th minute - Object			8.554 ± 3.185
		5th minute - Empty			8.387 ± 3.9
		1st minute - Object	KO	11	25.55 ± 6.492	Two-way repeated measures ANOVA
		1st minute - Empty			3.17 ± 1.717	Stimulus x Time, ***p<.001
		2nd minute - Object			11.8 ± 2.865	Time, *p<.05
		2nd minute - Empty			2.924 ± 1.057	Stimulus, **p <.01
		3rd minute - Object			9.633 ± 2.505	Post-hoc, Sidak multiple comparison test, Object vs. Empty, 1st minute, **p<0.01
		3rd minute - Empty			3.712 ± 1.992
		4th minute - Object			5.806 ± 1.471
		4th minute - Empty			2.767 ± 1.483
		5th minute - Object			6.685 ± 2.705
		5th minute - Empty			10.19 ± 3.992
Object vs. Empty - vGat-Cre cohort
Object vs. Empty Total Investigation	Investigation time (s)	Object	WT	13	44.87 ± 6.585	Wilcoxon matched-pairs signed rank test, ns	Ext. 16B
		Empty			67.14 ± 8.308
		Object	HET	10	44.51 ± 8.133	Paired t-test, ns
		Empty			56.86 ± 8.736
		Object	KO	10	19.09 ± 6.093	Wilcoxon matched-pairs signed rank test, **p<0.01
		Empty			75.76 ± 16.71
Object vs. Empty across 5 minutes	Investigation time (s)	1st minute - Object	WT	13	24.35 ± 2.009	Two-way repeated measures ANOVA	Ext. 16C
		1st minute - Empty			4.877 ± 1.145	Stimulus x Time, ***p<.001
		2nd minute - Object			12.03 ± 2.797	Time, ns
		2nd minute - Empty			9.215 ± 3.076	Stimulus, ns
		3rd minute - Object			11.89 ± 3.172	Post-hoc, Sidak multiple comparison test, Object vs. Empty, 1st minute, ****p<.0001
		3rd minute - Empty			7.779 ± 1.836
		4th minute - Object			7.538 ± 2.446
		4th minute - Empty			10.58 ± 3.453
		5th minute - Object			11.05 ± 2.724
		5th minute - Empty			13.11 ± 3.88
		1st minute - Object	HET	10	23.62 ± 4.25	Two-way repeated measures ANOVA
		1st minute - Empty			7.007 ± 2.602	Stimulus x Time, **p<.01
		2nd minute - Object			12.46 ± 2.325	Time, ns
		2nd minute - Empty			7.923 ± 2.898	Stimulus, ns
		3rd minute - Object			7.067 ± 2.098	Post-hoc, Sidak multiple comparison test, Object vs. Empty, 1st minute, *p<.05
		3rd minute - Empty			6.34 ± 3.065
		4th minute - Object			8.257 ± 2.815
		4th minute - Empty			12.43 ± 4.161
		5th minute - Object			5.28 ± 2.559
		5th minute - Empty			12.51 ± 5.046
		1st minute - Object	KO	10	23.29 ± 4.368	Two-way repeated measures ANOVA
		1st minute - Empty			1.674 ± 0.6169	Stimulus x Time, ns
		2nd minute - Object			17.49 ± 4.304	Time, ns
		2nd minute - Empty			5.063 ± 2.048	Stimulus, **p<.01
		3rd minute - Object			13.65 ± 5.04	Post-hoc, Sidak multiple comparison test, Object vs. Emtpy, 1st minute, **p<.01
		3rd minute - Empty			8.256 ± 3.558
		4th minute - Object			8.837 ± 4.536
		4th minute - Empty			1.344 ± 1.191
		5th minute - Object			10.06 ± 4.043
		5th minute - Empty			4.807 ± 2.13
Assay	Measurement		Genotype	N	Value ± variance	Statistical test and P value	Figure
Fiber photometry					Mean ± SEM
Object vs. empty TH-Cre Cohort
Object vs. Empty - Area under the curve		Object	WT	6	0.03567 ± 2.951	One-way ANOVA, ns	2K
		Object	HET	5	2.684 ± 5.54
		Object	KO	11	8.09 ± 3.341
Object vs. Empty vGAT-Cre Cohort
Object vs. Empty - Area under the curve		Object	WT	12	1.505 ± 0.9121	Kruskal-Wallis test, ns	Ext. 16F
		Object	HET	10	0.791 ± 1.03
		Object	KO	9	2.833 ± 2.594

## Sheet: Social vs. Food
Supplementray File 1. Summary of statistical analyses
Assay	Measurement		Genotype	N	Value ± variance	Statistical test and P value	Figure
Behavior					Mean ± SEM
Social vs. Food - Large cohort - Satiety
Social vs. Food Total Investigation	Investigation time (s)	Social	WT	47	123.3 ± 7.665	Paired t-test, ****p<0.0001	3B
		Food			26.91 ± 3.228
		Social	HET	47	146.9 ± 7.505	Paired t-test, ****p<0.0001
		Food			34.37 ± 2.782
		Social	KO	41	144.6 ± 8.022	Paired t-test, ****p<0.0001
		Food			37.73 ± 3.233
Social vs. Food Preference Score	Investigation time of Social-Food	1st minute	WT	47	20.63 ± 3.102	Kruskal-Wallis test, ns	3E
		2nd minute			17.03 ± 2.942
		3rd minute			17.73 ± 2.886
		4th minute			13.01 ± 2.504
		5th minute			14.12 ± 2.775
		1st minute	HET	47	26.24 ± 3.263
		2nd minute			21.59 ± 2.700
		3rd minute			22.08 ± 2.505
		4th minute			20.43 ± 2.699
		5th minute			22.37 ± 2.674
		1st minute	KO	41	25.89 ± 3.359
		2nd minute			23.77 ± 2.926
		3rd minute			24.69 ± 2.968
		4th minute			16.71 ± 2.732
		5th minute			15.12 ± 3.429
Social vs. Food across 5 minutes	Investigation time (s)	1st minute - Social	WT	47	30.85 ± 2.12	Two-way repeated measures ANOVA	3D
		1st minute - Food			10.23 ± 1.214	Stimulus x Time, *p<.05
		2nd minute - Social			25.75 ± 2.131	Time, ****p <.0001
		2nd minute - Food			8.716 ± 1.067	Stimulus, ****p <.0001
		3rd minute - Social			24.11 ± 2.255	Post-hoc, Sidak multiple comparison test, Social vs. Food, 1st minute, ****p<0.0001; 2nd minute, ****p<.0001; 3rd minute, ****p<0.0001; 4th minute, ****p<.0001; 5th minute, ****p<.0001
		3rd minute - Food			6.381 ± 0.9626
		4th minute - Social			20.01 ± 1.91
		4th minute - Food			6.999 ± 1.177
		5th minute - Social			19.84 ± 2.288
		5th minute - Food			5.718 ± 1.084
		1st minute - Social	HET	47	35.2 ± 2.171	Two-way repeated measures ANOVA
		1st minute - Food			8.96 ± 1.272	Stimulus x Time, ns
		2nd minute - Social			29.99 ± 1.92	Time, ****p <.0001
		2nd minute - Food			8.395 ± 1.172	Stimulus, ****p <.0001
		3rd minute - Social			28.22 ± 2.19	Post-hoc, Sidak multiple comparison test, Social vs. Food, 1st minute, ****p<.0001; 2nd minute, ****p<.0001; 3rd minute, ****p<.0001; 4th minute, ****p<.0001; 5th minute, ****p<.0001
		3rd minute - Food			6.149 ± .0.9492
		4th minute - Social			25.69 ± 2.312
		4th minute - Food			5.252 ± 0.8467
		5th minute - Social			27.91 ± 2.253
		5th minute - Food			5.533 ± 0.9633
		1st minute - Social	KO	41	35.64 ± 2.265	Two-way repeated measures ANOVA
		1st minute - Food			9.743 ± 1.264	Stimulus x Time, ***p<.001
		2nd minute - Social			30.56 ± 2.147	Time, ****p <.0001
		2nd minute - Food			6.793 ± 1.168	Stimulus, ****p <.0001
		3rd minute - Social			30.89 ± 2.224	Post-hoc, Sidak multiple comparison test, Social vs. Food, 1st minute, ****p<.0001; 2nd minute, ****p<.0001; 3rd minute, ****p<.0001; 4th minute, ****p<.0001; 5th minute, ****p<.0001
		3rd minute - Food			6.191 ± 1.156
		4th minute - Social			24.14 ± 2.049
		4th minute - Food			7.433 ± 1.373
		5th minute - Social			23.07 ± 2.609
		5th minute - Food			7.949 ± 1.39
Social vs. Food - Bout total Investigation	Investiagtion time (sec)	Social < 6sec	WT	47	29.53 ± 2.577	Kruskal-Wallis test, ns	Ext. 6C
			HET	47	24.78 ± 2.56
			KO	41	25.93 ± 2.125
		Social 6-19 sec	WT	47	47.81 ± 4.366	One-way ANOVA, ns
			HET	47	60.43 ± 4.278
			KO	41	49.67 ± 4.375
		Social >19 sec	WT	47	39.19 ± 5.901	Kruskal-Wallis test, ns
			HET	47	58.34 ± 7.727
			KO	41	58.01 ± 7.759
		Food < 6sec	WT	47	14.66 ± 1.053	One-way ANOVA, ns
			HET	47	14.49 ± 1.21
			KO	41	15.23 ± 1.304
		Food 6-19 sec	WT	47	19.3 ± 2.553	Kruskal-Wallis test, ns
			HET	47	15.64 ± 2.174
			KO	41	16.45 ± 1.804
		Food >19 sec	WT	47	3.968 ± 1.242	Kruskal-Wallis test, ns
			HET	47	3.257 ± 1.455
			KO	41	7.051 ± 2.367
Social vs. Food- Number of bouts	Number	Social < 6sec	WT	47	18 ± 1.58	Kruskal-Wallis test, ns	Ext. 6B
			HET	47	13.83 ± 1.469
			KO	41	14.22 ± 1.456
		Social 6-19 sec	WT	47	4.468 ± 0.3999	Kruskal-Wallis test, ns
			HET	47	5.064 ± 0.3718
			KO	41	4.512 ± 0.3891
		Social >19 sec	WT	47	1.426 ± 0.1965	Kruskal-Wallis test, ns
			HET	47	1.745 ± 0.2139
			KO	41	1.829 ± 0.2233
		Food < 6sec	WT	47	9 ± 0.7375	Kruskal-Wallis test, ns
			HET	47	8.511 ± 0.8006
			KO	41	8.439 ± 0.7011
		Food 6-19 sec	WT	47	1.979 ± 0.2554	Kruskal-Wallis test, ns
			HET	47	1.745 ± 0.2517
			KO	41	1.707 ± 0.1755
		Food >19 sec	WT	47	0.1915 ± 0.05801	Kruskal-Wallis test, ns
			HET	47	0.2128 ± 0.0801
			KO	41	0.2439 ± 0.08396
Social vs. Food - Transitions	Number of transitions	1st minute -	WT	47	2.723 ± 0.2575	Friedmna test, ****p<.0001, Bonferroni, 1st vs. 4th, *p <.05; 1st vs. 5th, ****p <.0001; 2nd vs. 5th ****p <.0001	Ext. 6D
		2nd minute			2.574 ± 0.263
		3rd minute			2.021 ± 0.2235
		4th minute			1.872 ± 0.2077
		5th minute			1.255 ± 0.1565
		1st minute -	HET	47	2.404 ± 0.3185	Friedman test, ns
		2nd minute			2.596 ± 0.2593
		3rd minute			1.894 ± 0.1953
		4th minute			1.872 ± 0.2348
		5th minute			1.894 ± 0.2281
		1st minute -	KO	41	2.39 ± 0.2919	Friedman test, *p<0.05, Bonferroni, ns
		2nd minute			2.366 ± 0.3059
		3rd minute			2.073 ± 0.2626
		4th minute			2.146 ± 0.3342
		5th minute			1.707 ± 0.339
Social vs. Food - Large cohort - 48 hours food deprivation
Social vs. Food Total Investigation	Investigation time (s)	Social	WT	47	81.15 ± 6.272	Wilcoxon matched-pairs signed rank test, ns	3F
		Food			72.21 ± 5.858
		Social	HET	47	93 ± 6.872	Wilcoxon matched-pairs signed rank test, *p<.05
		Food			65.8 ± 7.576
		Social	KO	41	116.3 ± 6.705	Wilcoxon matched-pairs signed rank test, ****p<.0001
		Food			32.54 ± 3.099
Social vs. Food Preference Score	Investigation time of Social-Food	1st minute	WT	47	12.52 ± 2.575	Kruskal-Wallis test, Dunn's multiple comparisons test, ****p<.0001, 2d minute, WT vs. KO, *p<.05; 3rd minute, WT vs. KO, ****p <.0001; HET vs. KO, **p<0.01; 4th minute, WT vs. KO, ***p <.001; HET vs. KO, **p<0.01;	3I
		2nd minute			4.326 ± 2.760	5th minute, WT vs. KO, **p <.01; HET vs. KO, **p<0.01
		3rd minute			-4.757 ± 2.843
		4th minute			-0.3234 ± 3.375
		5th minute			-2.756 ± 3.684
		1st minute	HET	47	15.07 ± 2.689
		2nd minute			9.207 ± 3.537
		3rd minute			2.374 ± 3.166
		4th minute			0.7752 ± 4.029
		5th minute			-0.3589 ± 3.417
		1st minute	KO	41	19.12 ± 2.236
		2nd minute			15.39 ± 2.721
		3rd minute			16.55 ± 2.131
		4th minute			18.74 ± 2.757
		5th minute			13.50 ± 2.513
Social vs. Food across 5 minutes	Investigation time (s)	1st minute - Social	WT	47	23.99 ± 1.786	Two-way repeated measures ANOVA	3H
		1st minute - Food			11.47 ± 1.257	Stimulus x Time, ****p<.0001
		2nd minute - Social			18.38 ± 1.872	Time, ns
		2nd minute - Food			14.06 ± 1.416	Stimulus, ns
		3rd minute - Social			11.68 ± 1.511	Post-hoc, Sidak multiple comparison test, Social vs. Food, 1st minute, ****p<.0001
		3rd minute - Food			16.44 ± 1.919
		4th minute - Social			13.78 ± 2.004
		4th minute - Food			14.1 ± 1.943
		5th minute - Social			13.1 ± 1.903
		5th minute - Food			15.85 ± 2.229
		1st minute - Social	HET	47	26.16 ± 1.659	Two-way repeated measures ANOVA
		1st minute - Food			11.09 ± 1.378	Stimulus x Time, ****p<.0001
		2nd minute - Social			21.58 ± 2.106	Time, *p <.05
		2nd minute - Food			12.37 ± 1.882	Stimulus, **p <.01
		3rd minute - Social			15.58 ± 1.786	Post-hoc, Sidak multiple comparison test, Social vs. Food, 1st minute, ****p<.0001; 2nd minute, **p<.01
		3rd minute - Food			13.21 ± 2.017
		4th minute - Social			15.42 ± 2.172
		4th minute - Food			14.65 ± 2.493
		5th minute - Social			13.96 ± 2.051
		5th minute - Food			14.32 ± 2.108
		1st minute - Social	KO	41	27.5 ± 1.677	Two-way repeated measures ANOVA
		1st minute - Food			8.38 ± 0.9956	Stimulus x Time, ns
		2nd minute - Social			23.59 ± 1.893	Time, ***p <.001
		2nd minute - Food			8.194 ± 1.184	Stimulus, ****p <.0001
		3rd minute - Social			22.34 ± 1.716	Post-hoc, Sidak multiple comparison test, Social vs. Food, 1st minute, ****p<.0001; 2nd minute, ****p<.0001; 3rd minute, ****p<.0001; 4th minute, ****p<.0001; 5th minute, ****p<.0001
		3rd minute - Food			5.796 ± 0.9757
		4th minute - Social			23.43 ± 2.317
		4th minute - Food			4.695 ± 0.977
		5th minute - Social			19.06 ± 2.212
		5th minute - Food			5.56 ± 0.8659
Social vs. Food - Bout total Investigation	Investiagtion time (sec)	Social < 6sec	WT	47	23.69 ± 2.057	One-way ANOVA, ***p<.001, Tukey's HSD, WT vs. KO, ***p<0.001	Ext. 6F
			HET	47	30.24 ± 2.681
			KO	41	37.42 ± 2.774
		Social 6-19 sec	WT	47	32.05 ± 3.411	One-way ANOVA, ns
			HET	47	37.13 ± 3.691
			KO	41	44.25 ± 3.731
		Social >19 sec	WT	47	21.08 ± 3.82	Kruskal-Wallis test, ns
			HET	47	23.09 ± 5.789
			KO	41	27.46 ± 5.433
		Food < 6sec	WT	47	21.81 ± 1.916	Kruskal-Wallis test, ns
			HET	47	17.53 ± 1.394
			KO	41	17.49 ± 1.916
		Food 6-19 sec	WT	47	31.9 ± 3.634	Kruskal-Wallis test, ***p<.001, Bonferroni, WT vs. KO, ****p <.0001; HET vs. KO, *p <.0.05
			HET	47	25.22 ± 3.285
			KO	41	12.29 ± 2.007
		Food >19 sec	WT	47	15.82 ± 4.05	Kruskal-Wallis-test, *p<.05, Bonferroni, WT vs. KO, *p <.05; HET vs. KO, *p <.0.05
			HET	47	20.01 ± 5.604
			KO	41	2.325 ± 1.137
Social vs. Food- Number of bouts	Number	Social < 6sec	WT	47	16.79 ± 1.606	Kruskal-Wallis test, *p<.05, Bonferroni, WT vs. KO, *p <.05	Ext. 6E
			HET	47	19.45 ± 2.041
			KO	41	26.98 ± 2.623
		Social 6-19 sec	WT	47	2.936 ± 0.3078	Kruskal-Wallis test, *p<.05, Bonferroni, WT vs. KO, *p <.05
			HET	47	3.574 ± 0.3451
			KO	41	4.268 ± 0.3422
		Social >19 sec	WT	47	0.766 ± 0.1262	Kruskal-Wallis test, ns
			HET	47	0.766 ± 0.1805
			KO	41	0.9024 ± 0.1739
		Food < 6sec	WT	47	15.94 ± 1.216	Kruskal-Wallis test, *p<.05, Bonferroni, WT vs. HET, *p<.05; WT vs. KO, *p <.05
			HET	47	11.64 ± 1.013
			KO	41	10.98 ± 0.9893
		Food 6-19 sec	WT	47	3.149 ± 0.319	Kruskal-Wallis test, ***p<.001, Bonferroni, WT vs. KO, ****p<.0001; HET vs. KO, *p <.05
			HET	47	2.574 ± 0.3383
			KO	41	1.366 ± 0.2174
		Food >19 sec	WT	47	0.4681 ± 0.1132	Kruskal-Wallis test, *p<.05, Bonferroni, WT vs. KO, *p<.05; HET vs. KO, *p <.05
			HET	47	0.5957 ± 0.151
			KO	41	0.09756 ± 0.04692
Social vs. Food - Transitions	Number of transitions	1st minute -	WT	47	3.957 ± 0.3345	Friedman test, ****p<.0001, Bonferroni, 1st vs. 2nd, *p<.05; 1st vs. 3rd, **p <.01; 1st vs. 4th, ****p <.0001;	Ext. 6G
		2nd minute			2.787 ± 0.2736	1st vs. 5th, ****p <.0001; 2nd vs. 5th, **p<0.01; 3rd vs. 5th, *p<.05
		3rd minute			2.617 ± 0.273
		4th minute			2.128 ± 0.2831
		5th minute			1.723 ± 0.2101
		1st minute -	HET	47	3.149 ± 0.23336	Friedman test, ****p<.0001, Bonferroni, 1st vs. 3rd, *p<.05; 1st vs. 4th, ****p <.0001; 1st vs. 5th, ****p <.0001;
		2nd minute			2.766 ± 0.2494	2nd vs. 4th, *p <.05; 2nd vs. 5th, **p<0.01
		3rd minute			2.085 ± 0.2232
		4th minute			1.574 ± 0.2188
		5th minute			1.468 ± 0.1991
		1st minute -	KO	41	3.244 ± 0.3253	Friedman test, ***p<.001, Bonferroni, 1st vs. 4th, *p<.05; 1st vs. 5th, ***p <.001; 2nd vs. 5th, *p <.05
		2nd minute			2.829 ± 0.2835
		3rd minute			2.22 ± 0.2783
		4th minute			1.951 ± 0.2726
		5th minute			1.78 ± 0.2625
Social vs. Food - TH-Cre cohort - Satiety
Social vs. Food Total Investigation	Investigation time (s)	Social	WT	13	144.7 ± 12.84	Paired t-test, ****p<0.001	Ext. 10A
		Food			30.61 ± 3.46
		Social	HET	15	178.8 ± 9.761	Paired t-test, ****p<0.001
		Food			35.48 ± 4.658
		Social	KO	16	149.4 ± 12.27	Paired t-test, ****p<0.001
		Food			35.64 ± 4
Social vs. Food across 5 minutes	Investigation time (s)	1st minute - Social	WT	13	34.72 ± 4.121	Two-way repeated measures ANOVA	Ext. 10B
		1st minute - Food			10.38 ± 3.859	Stimulus x Time, ns
		2nd minute - Social			28.36 ± 4.01	Time, ns
		2nd minute - Food			11.14 ± 2.609	Stimulus, ****p <.0001
		3rd minute - Social			31.32 ± 4.344	Post-hoc, Sidak multiple comparison test, Social vs. Food, 1st minute, ***p<.001; 2nd minute, **p<.01; 3rd minute, ***p<.001; 4th minute, ***p<.001; 5th minute, **p<.01
		3rd minute - Food			5.418 ± 1.705
		4th minute - Social			26.87 ± 3.727
		4th minute - Food			6.262 ± 2.524
		5th minute - Social			27.57 ± 4.772
		5th minute - Food			7.221 ± 2.248
		1st minute - Social	HET	15	43.23 ± 3.039	Two-way repeated measures ANOVA
		1st minute - Food			7.367 ± 1.887	Stimulus x Time, ns
		2nd minute - Social			33.81 ± 3.607	Time, ns
		2nd minute - Food			7.747 ± 1.7	Stimulus, ****p <.0001
		3rd minute - Social			32.29 ± 3.288	Post-hoc, Sidak multiple comparison test, Social vs. Food, 1st minute, ****p<.00001; 2nd minute, ****p<.0001; 3rd minute, ****p<.0001; 4th minute, ****p<.0001; 5th minute, ****p<.0001
		3rd minute - Food			7.449 ± 2.087
		4th minute - Social			32.65 ± 3.579
		4th minute - Food			7.2 ± 1.845
		5th minute - Social			36.52 ± 3.811
		5th minute - Food			5.589 ± 1.925
		1st minute - Social	KO	16	38.87 ± 3.278	Two-way repeated measures ANOVA
		1st minute - Food			10.74 ± 2.373	Stimulus x Time, ns
		2nd minute - Social			27.91 ± 3.422	Time, **p <.01
		2nd minute - Food			10.36 ± 3.1518	Stimulus, ****p <.0001
		3rd minute - Social			32.34 ± 3.244	Post-hoc, Sidak multiple comparison test, Social vs. Food, 1st minute, ****p<.0001; 2nd minute, **p<.01; 3rd minute, ****p<0.0001; 4th minute, ****p<.0001; 5th minute, **p<.01
		3rd minute - Food			5.833 ± 1.606
		4th minute - Social			25.57 ± 3.1
		4th minute - Food			5.0933 ± 1.764
		5th minute - Social			24.35 ± 4.206
		5th minute - Food			7.123 ± 2.282
Social vs. Food Event Duration	Events Duration (s) - Social investigation time	Interaction	WT	6	132.0 ± 21.68	Kruskal-Wallis test, ****p<.0001, Dunn test, *p <.05; Interaction vs Rearing, **p<.01; Interaction vs. Grooming	Ext. 3A
		Rearing			1.667 ± 0.6667
		Grooming			0.5000 ± 0.5000
		Immobility			4.500 ± 1.839
		Interaction	HET	6	150.1 ± 31.26	Kruskal-Wallis test, ****p<.0001, Dunn test, *p <.05; Interaction vs Rearing, **p<.01; Interaction vs. Grooming
		Rearing			1.500 ± 0.5627
		Grooming			0.6667 ± 0.6667
		Immobility			4.167 ± 1.558
		Interaction	KO	6	147.4 ± 12.27	Kruskal-Wallis test, ****p<.0001, *p <.05; Interaction vs Rearing, **p<.01; Interaction vs. Grooming
		Rearing			2.167 ± 1.138
		Grooming			0
		Immobility			4.167 ± 2.104
Social vs. Food Event Duration	Events Duration (s) - Food investigation time	Interaction	WT	6	35,58 ± 12.40	Kruskal-Wallis test, ****p<.0001, **p<.01; Interaction vs Rearing, **p<.01; Interaction vs. Grooming, *p <.05; Interaction vs Immobility	Ext. 3B
		Rearing			1,667 ± 1.667
		Grooming			0
		Immobility			0,6667 ± 0.4216
		Interaction	HET	6	20,54 ± 5.524	Kruskal-Wallis test, ****p<.0001, Dunn test, *p <.05; Rearing vs. Interaction
		Rearing			0,3333 ± 0.3333
		Grooming			0
		Immobility			1,667 ± 0.7601
		Interaction	KO	6	41,71 ± 9.447	Kruskal-Wallis test, ****p<.0001, Dunn test, *p <.05; Rearing vs. Interaction
		Rearing			1,667 ± 1.116
		Grooming			0,3333 ± 0.3333
		Immobility			1,333 ± 0.6667
Social vs. Food - TH-Cre cohort - 48 hours food deprivation
Social vs. Food Total Investigation	Investigation time (s)	Social	WT	13	78.89 ± 9.161	Paired t-test. ns	Ext. 10C
		Food			79.34 ± 11.82
		Social	HET	15	86.95 ± 11.79	Wilcoxon matched-pairs signed rank test, ns
		Food			79.18 ± 13.75
		Social	KO	16	105.2 ± 10.16	Paired t-test. ****p<.0001
		Food			30.91 ± 4.091
Social vs. Food across 5 minutes	Investigation time (s)	1st minute - Social	WT	13	27.46 ± 2.8	Two-way repeated measures ANOVA	Ext. 10D
		1st minute - Food			10.47 ± 2.083	Stimulus x Time, ****p<.0001
		2nd minute - Social			20.51 ± 3.228	Time, ns
		2nd minute - Food			15.04 ± 2.724	Stimulus, ns
		3rd minute - Social			10.35 ± 2.463	Post-hoc, Sidak multiple comparison test, Social vs. Food, 1st minute, ***p<.001
		3rd minute - Food			14.79 ± 3.774
		4th minute - Social			10.12 ± 3.7
		4th minute - Food			17.98 ± 4.432
		5th minute - Social			10.36 ± 3.032
		5th minute - Food			20.56 ± 4.514
		1st minute - Social	HET	15	25.04 ± 2.601	Two-way repeated measures ANOVA
		1st minute - Food			11.69 ± 2.167	Stimulus x Time, ****p<.0001
		2nd minute - Social			22.29 ± 4.23	Time, ns
		2nd minute - Food			12.87 ± 3.597	Stimulus, ns
		3rd minute - Social			18.78 ± 3.62	Post-hoc, Sidak multiple comparison test, Social vs. Food, 1st minute, **p<.01
		3rd minute - Food			14.47 ± 2.834
		4th minute - Social			10.5 ± 3.272
		4th minute - Food			22.36 ± 5.036
		5th minute - Social			9.884 ± 2.633
		5th minute - Food			18.5 ± 4.681
		1st minute - Social	KO	16	25.2 ± 2.382	Two-way repeated measures ANOVA
		1st minute - Food			7.85 ± 1.526	Stimulus x Time, ns
		2nd minute - Social			22.14 ± 3.277	Time, *p <.05
		2nd minute - Food			9.056 ± 2.166	Stimulus, ****p <.0001
		3rd minute - Social			22.6 ± 2.365	Post-hoc, Sidak multiple comparison test, Social vs. Food, 1st minute, ****p<.0001; 2nd minute, *p<.05; 3rd minute, ****p<.0001; 4th minute, **p<.01; 5th minute, *p<.05
		3rd minute - Food			3.648 ± 0.936
		4th minute - Social			19.31 ± 3.554
		4th minute - Food			4.284 ± 1.337
		5th minute - Social			15.55 ± 3.01
		5th minute - Food			5.888 ± 1.114
Social vs. Food - GRAB-DA cohort - Satiety
Social vs. Food Total Investigation	Investigation time (s)	Social	WT	12	107.1 ± 14	Paired t-test, **p<0.01	Ext. 12A
		Food			43.68 ± 6.09
		Social	HET	13	159.6 ± 16.14	Paired t-test, ****p<0.0001
		Food			28.93 ± 4.682
		Social	KO	10	160.5 ± 18.72	Wilcoxon matched-pairs signed rank test, **p<0.01
		Food			43.43 ± 8.088
Social vs. Food across 5 minutes	Investigation time (s)	1st minute - Social	WT	12	26.16 ± 3.839	Two-way repeated measures ANOVA	Ext. 12B
		1st minute - Food			11.78 ± 1.81	Stimulus x Time, ns
		2nd minute - Social			22.2 ± 3.803	Time, ns
		2nd minute - Food			10.48 ± 1.723	Stimulus, ***p <.001
		3rd minute - Social			24.86 ± 5.978	Post-hoc, Sidak multiple comparison test, Social vs. Food, 1st minute, *p<.05; 3rd minute, *p<.05; 4th minute, *p<.05
		3rd minute - Food			4.397 ± 1.462
		4th minute - Social			23.17 ± 4.071
		4th minute - Food			7.544 ± 2.374
		5th minute - Social			16.76 ± 4.135
		5th minute - Food			4.697 ± 2.553
		1st minute - Social	HET	13	39.18 ± 4.502	Two-way repeated measures ANOVA
		1st minute - Food			7.628 ± 2.25	Stimulus x Time, ns
		2nd minute - Social			21.12 ± 4.093	Time, *p <.05
		2nd minute - Food			8.692 ± 2.121	Stimulus, ****p <.0001
		3rd minute - Social			32.67 ± 5.15	Post-hoc, Sidak multiple comparison test, Social vs. Food, 1st minute, ****p<.0001; 2nd minute, ***p<.001; 3rd minute, ***p<.001; 4th minute, ***p<.001; 5th minute, **p<.01
		3rd minute - Food			4.754 ± 1.283
		4th minute - Social			29.28 ± 4.141
		4th minute - Food			3.797 ± 1.094
		5th minute - Social			25.97 ± 4.372
		5th minute - Food			3.882 ± 1.112
		1st minute - Social	KO	10	40.87 ± 2.384	Two-way repeated measures ANOVA
		1st minute - Food			7.037 ± 1.667	Stimulus x Time, ***p<.001
		2nd minute - Social			37.65 ± 5.709	Time, ns
		2nd minute - Food			7.797 ± 2.727	Stimulus, ****p <.0001
		3rd minute - Social			35.33 ± 5.338	Post-hoc, Sidak multiple comparison test, Social vs. Food, 1st minute, ****p<.0001; 2nd minute, **p<.01; 3rd minute, **p<.01; 4th minute, **p<.01
		3rd minute - Food			8.573 ± 3.789
		4th minute - Social			27.2 ± 4.84
		4th minute - Food			6.45 ± 1.564
		5th minute - Social			19.21 ± 6.61
		5th minute - Food			13.43 ± 3.432
Social vs. Food - GRAB-DA cohort - 48 hours food deprivation
Social vs. Food Total Investigation	Investigation time (s)	Social	WT	12	69.46 ± 15.41	Paired t-test, ns	Ext. 12C
		Food			62.54 ± 11.98
		Social	HET	13	92.71 ± 13.96	Wilcoxon matched-pairs signed rank test, ns
		Food			70.79 ± 15.91
		Social	KO	10	112.2 ± 10.15	Paired t-test, ****p<.0001
		Food			37.16 ± 5.537
Social vs. Food across 5 minutes	Investigation time (s)	1st minute - Social	WT	12	17.93 ± 3.615	Two-way repeated measures ANOVA	Ext. 12D
		1st minute - Food			10.92 ± 2.442	Stimulus x Time, ns
		2nd minute - Social			14.89 ± 3.984	Time, ns
		2nd minute - Food			13.46 ± 3.485	Stimulus, ns
		3rd minute - Social			13.57 ± 3.905
		3rd minute - Food			11.37 ± 3.439
		4th minute - Social			11.94 ± 3.821
		4th minute - Food			8.75 ± 2.726
		5th minute - Social			11.03 ± 3.38
		5th minute - Food			17.69 ± 4.235
		1st minute - Social	HET	13	29.78 ± 3.362	Two-way repeated measures ANOVA
		1st minute - Food			11.84 ± 2.346	Stimulus x Time, ***p<.001
		2nd minute - Social			23.8 ± 4.498	Time, *p <.05
		2nd minute - Food			14.33 ± 4.402	Stimulus, ns
		3rd minute - Social			14.94 ± 4.019	Post-hoc, Sidak multiple comparison test, Social vs. Food, 1st minute, **p<.01
		3rd minute - Food			14.45 ± 4.185
		4th minute - Social			16.29 ± 4.013
		4th minute - Food			13.25 ± 4.665
		5th minute - Social			7.903 ± 3.055
		5th minute - Food			16.36 ± 4.055
		1st minute - Social	KO	10	34.76 ± 3.436	Two-way repeated measures ANOVA
		1st minute - Food			7.017 ± 1.777	Stimulus x Time, **p<.01
		2nd minute - Social			24.14 ± 3.811	Time, **p <.01
		2nd minute - Food			9.957 ± 2.596	Stimulus, ****p <.0001
		3rd minute - Social			22.38 ± 3.15	Post-hoc, Sidak multiple comparison test, Social vs. Food, 1st minute, ****p<.0001; 2nd minute, *p<.05; 3rd minute, **p<.01
		3rd minute - Food			6.98 ± 2.139
		4th minute - Social			18.26 ± 3.833
		4th minute - Food			7.017 ± 2.037
		5th minute - Social			12.05 ± 2.227
		5th minute - Food			6.187 ± 2.186
Social vs. Food - vGAT-Cre cohort - Satiety
Social vs. Food Total Investigation	Investigation time (s)	Social	WT	14	103 ± 12.2	Paired t-test, **p<.01	Ext. 14C
		Food			37.8 ± 5.32
		Social	HET	12	112 ± 13.1	Paired t-test, ***p<.001
		Food			35 ± 6.16
		Social	KO	10	136 ± 14.6	Paired t-test, ***p<.001
		Food			38.2 ± 6.45
Social vs. Food across 5 minutes	Investigation time (s)	1st minute - Social	WT	14	31.05 ± 4.068	Two-way repeated measures ANOVA	Ext. 14D
		1st minute - Food			12.12 ± 2.226	Stimulus x Time, ns
		2nd minute - Social			26.89 ± 4.281	Time, **p <.01
		2nd minute - Food			7.807 ± 1.601	Stimulus, ****p <.0001
		3rd minute - Social			24.15 ± 4.672	Post-hoc, Sidak multiple comparison test, Social vs. Food, 1st minute, **p<.01; 2nd minute, **p<.01; 3rd minute, *p<.05; 4th minute, *p<.05; 5th minute, *p<.05
		3rd minute - Food			6.386 ± 2.07
		4th minute - Social			22.03 ± 4.171
		4th minute - Food			5.776 ± 1.942
		5th minute - Social			16.94 ± 4.036
		5th minute - Food			4.36 ± 1.474
		1st minute - Social	HET	12	28.22 ± 4.741	Two-way repeated measures ANOVA
		1st minute - Food			10.1 ± 3.021	Stimulus x Time, ns
		2nd minute - Social			26.37 ± 2.838	Time, *p <.05
		2nd minute - Food			8.094 ± 1.891	Stimulus, ****p <.0001
		3rd minute - Social			23.04 ± 3.224	Post-hoc, Sidak multiple comparison test, Social vs. Food, 1st minute, *p<.05; 2nd minute, ***p<.001; 3rd minute, ***p<.001; 5th minute, *p<.05
		3rd minute - Food			4.064 ± 1.814
		4th minute - Social			16.42 ± 5.456
		4th minute - Food			5.169 ± 1.65
		5th minute - Social			19.34 ± 3.357
		5th minute - Food			7.456 ± 2.138
		1st minute - Social	KO	10	32.09 ± 5.774	Two-way repeated measures ANOVA
		1st minute - Food			10.69 ± 3.572	Stimulus x Time, *p<.05
		2nd minute - Social			31.63 ± 4.312	Time, ns
		2nd minute - Food			5.053 ± 2.166	Stimulus, ****p <.0001
		3rd minute - Social			29.19 ± 4.322	Post-hoc, Sidak multiple comparison test, Object vs. Food, 1st minute, *p<.05; 2nd minute, ***p<.001; 3rd minute, ***p<.001
		3rd minute - Food			4.573 ± 1.169
		4th minute - Social			20.79 ± 4.165
		4th minute - Food			8.547 ± 2.984
		5th minute - Social			21.71 ± 2.346
		5th minute - Food			10.14 ± 3.233
Social vs. Food - vGAT-Cre cohort - 48 hours food deprivation
Social vs. Food Total Investigation	Investigation time (s)	Social	WT	14	86.28 ± 11.23	Paired t-test, ns	Ext. 14E
		Food			78.61 ± 11.38
		Social	HET	12	108.2 ± 13.79	Paired t-test, *p<.05
		Food			47.67 ± 8.795
		Social	KO	10	124.6 ± 12.64	Wilcoxon matched-pairs signed rank test, **p<.01
		Food			25.15 ± 7.118
Social vs. Food across 5 minutes	Investigation time (s)	1st minute - Social	WT	14	26.5 ± 3.452	Two-way repeated measures ANOVA	Ext. 14F
		1st minute - Food			12.09 ± 2.718	Stimulus x Time, ***p<.001
		2nd minute - Social			14.36 ± 2.305	Time, ns
		2nd minute - Food			19.3 ± 2.805	Stimulus, ns
		3rd minute - Social			10.99 ± 2.647	Post-hoc, Sidak multiple comparison test, Social vs. Food, 1st minute, *p<.05
		3rd minute - Food			20.63 ± 3.733
		4th minute - Social			18.22 ± 3.892
		4th minute - Food			13.77 ± 3.609
		5th minute - Social			15.87 ± 4.32
		5th minute - Food			12.7 ± 3.821
		1st minute - Social	HET	12	25.16 ± 2.976	Two-way repeated measures ANOVA
		1st minute - Food			11.94 ± 3.032	Stimulus x Time, ns
		2nd minute - Social			21.05 ± 3.519	Time, ns
		2nd minute - Food			8.178 ± 2.2	Stimulus, **p <.01
		3rd minute - Social			16.08 ± 3.398	Post-hoc, Sidak multiple comparison test, Social vs. Food, 1st minute, *p<.01; 2nd minute, *p<.015; 4th minute, *p<.05
		3rd minute - Food			10.91 ± 2.682
		4th minute - Social			21.63 ± 4.086
		4th minute - Food			7.106 ± 1.921
		5th minute - Social			23.86 ± 4.771
		5th minute - Food			8.936 ± 2.749
		1st minute - Social	KO		28.27 ± 3.147	Two-way repeated measures ANOVA
		1st minute - Food			5.33 ± 1.619	Stimulus x Time, ns
		2nd minute - Social			26.11 ± 3.196	Time, ns
		2nd minute - Food			6.61 ± 1.812	Stimulus, ****p <.0001
		3rd minute - Social			21.39 ± 3.593	Post-hoc, Sidak multiple comparison test, Social vs. Food, 1st minute, ****p<.0001; 2nd minute, ***p<.001; 3rd minute, **p<.01; 4th minute, *p<.05; 5th minute, *p<.05
		3rd minute - Food			4.11 ± 1.151
		4th minute - Social			24.37 ± 5.34
		4th minute - Food			24.37 ± 2.718
		5th minute - Social			24.14 ± 5.037
		5th minute - Food			4.733 ± 2.029
Assay	Measurement		Genotype	N	Value ± variance	Statistical test and P value	Figure
Fiber photometry					Mean ± SEM
Social vs. Food TH-Cre cohort - satiety
Social vs. Food - Area under the curve		Social	WT	12	9.721 ± 3.111	Kruskal-Wallis test, ***p<.01, Bonferroni, WT vs. HET, **p <.01; WT vs. KO, **p <.01	5D
		Social	HET	15	0.829 ± 1.177
		Social	KO	15	-0.524 ± 1.557
Social vs. Food - Area under the curve		Food	WT	11	7.943 ± 3.177	Kruskal-Wallis test, ns	5G
		Food	HET	14	9.224 ± 2.324
		Food	KO	13	5.854 ± 2.596
Social vs. Food GRAB-DA cohort - Satiety
Social vs. Food - Area under the curve		Social	WT	9	3.57 ± 1.032	Kruskal-Wallis test, *p<.05, Bonferroni, WT vs. KO, *p <.05	5S
		Social	HET	13	0.9262 ± 0.4814
		Social	KO	10	-0.388 ± 0.7333
Social vs. Food - Area under the curve		Food	WT	11	1.7 ± 1.502	One-way ANOVA, ns	5V
		Food	HET	12	0.7292 ± 1.135
		Food	KO	8	1.371 ± 1.027
Social vs. Food vGAT-Cre cohort- Satiety
Social vs. Food - Area under the curve		Social	WT	14	1.563 ± 1.125	One-way ANOVA, *p<.05, Tukey's HSD, WT vs. KO, *p <.05	6I
		Social	HET	12	2.866 ± 1.119
		Social	KO	10	6.572 ± 1.743
Social vs. Food - Area under the curve		Food	WT	13	3.729 ± 1.952	Kruskal-Wallis test, ns	6L
		Food	HET	9	4.104 ± 1.813
		Food	KO	8	4.014 ± 2.827
Social vs. Food TH-Cre cohort - 48h food deprivation
Social vs. Food - Area under the curve		Social	WT	13	1,333 ± 1.934	Kruskal-Wallis test, ns	Ext. 11C
		Social	HET	15	0,042 ± 1.987
		Social	KO	16	2,052 ± 1.635
Social vs. Food - Area under the curve		Food	WT	14	4.099 ± 1.324	Kruskal-Wallis test, ns	Ext. 11F
		Food	HET	15	6.166 ± 1.719
		Food	KO	15	5.241 ± 2.147
Social vs. Food vGAT-Cre cohort - 48h food deprivation
Social vs. Food - Area under the curve		Social	WT		1.421 ± 1.515	Kruskal-Wallis test, ns	Ext. 15C
		Social	HET		0.1473 ± 0.8403
		Social	KO		2.970 ± 1.116
Social vs. Food - Area under the curve		Food	WT		4.358 ± 1.090	Kruskal-Wallis test, ns	Ext. 15F
		Food	HET		5.282 ± 2.054
		Food	KO		1.257 ± 1.677

## Sheet: Object vs. Food 
Supplementray File 1. Summary of statistical analyses
Assay	Measurement		Genotype	N	Value ± variance	Statistical test and P value	Figure
Behavior					Mean ± SEM
Object vs. Food - Large cohort - Satiety
Object vs. Food Total Investigation	Investigation time (s)	Object	WT	25	52.25 ± 6.042	Paired t-test, ns	4B
		Food			69.72 ± 7.531
		Object	HET	26	50.08 ± 5.187	Paired t-test, ns
		Food			59.66 ± 6.689
		Object	KO	23	52.53 ± 5.328	Wilcoxon matched-pairs signed rank test, ns
		Food			42.48 ± 6.498
Object vs. Food Preference Score	Investigation time of Object-Food	1st minute	WT	25	0.1067 ± 3.525	Kruskal-Wallis test, ns	4E
		2nd minute			-1.579 ± 3.326
		3rd minute			-1.003 ± 3.631
		4th minute			-6.664 ± 2.756
		5th minute			-8.292 ± 3.309
		1st minute	HET	26	-0.9462 ± 1.634
		2nd minute			0.2090 ± 3.886
		3rd minute			-4.429 ± 2.806
		4th minute			-2.662 ± 3.625
		5th minute			-3.049 ± 2.363
		1st minute	KO	23	5.568 ± 2.587
		2nd minute			3.226 ± 2.523
		3rd minute			-1.914 ± 4.042
		4th minute			3.549 ± 2.799
		5th minute			-0.4130 ± 3.172
Object vs. Food across 5 minutes	Investigation time (s)	1st minute - Object	WT	25	16.13 ± 2.268	Two-way repeated measures ANOVA	4D
		1st minute - Food			16.03 ± 1.793	Stimulus x Time, ns
		2nd minute - Object			13.12 ± 2.089	Time, **p <.01
		2nd minute - Food			14.69 ± 1.989	Stimulus, ns
		3rd minute - Object			11.1 ± 2.107	Post-hoc, Sidak multiple comparison test, Object vs. Food, ns
		3rd minute - Food			12.1 ± 2.535
		4th minute - Object			5.065 ± 1.381
		4th minute - Food			11.73 ± 2.479
		5th minute - Object			6.64 ± 1.684
		5th minute - Food			14.93 ± 2.959
		1st minute - Object	HET	26	12.56 ± 1.305	Two-way repeated measures ANOVA
		1st minute - Food			13.5 ± 1.08	Stimulus x Time, ns
		2nd minute - Object			12.4 ± 2.098	Time, *p <.05
		2nd minute - Food			12.19 ± 2.401	Stimulus, ns
		3rd minute - Object			7.64 ± 1.466	Post-hoc, Sidak multiple comparison test, Object vs. Food, ns
		3rd minute - Food			12.07 ± 2.296
		4th minute - Object			10.33 ± 2.35
		4th minute - Food			12.99 ± 2.229
		5th minute - Object			6.555 ± 1.084
		5th minute - Food			9.445 ± 1.872
		1st minute - Object	KO	23	15.34 ± 1.426	Two-way repeated measures ANOVA
		1st minute - Food			9.771 ± 1.801	Stimulus x Time, ns
		2nd minute - Object			10.74 ± 1.782	Time, ns
		2nd minute - Food			7.519 ± 1.347	Stimulus, ns
		3rd minute - Object			8.396 ± 2.352
		3rd minute - Food			10.31 ± 2.771
		4th minute - Object			10.98 ± 2.268
		4th minute - Food			7.435 ± 1.557
		5th minute - Object			6.817 ± 1.72
		5th minute - Food			7.23 ± 2.422
Object vs. Food - Bout total Investiagtion	Investiagtion time (sec)	Object < 6sec	WT	25	18.98 ± 1.757	Kruskal-Wallis test, ns	Ext. 8C
			HET	26	24.28 ± 2.308
			KO	23	25.74 ± 2.731
		Object 6-19 sec	WT	25	24.63 ± 4	Kruskal-Wallis test, ns
			HET	26	16.67 ± 2.857
			KO	23	21.83 ± 3.666
		Object >19 sec	WT	25	7.045 ± 3.564	Kruskal-Wallis test, ns
			HET	26	3.012 ± 1.697
			KO	23	3.612 ± 2.097
		Food < 6sec	WT	25	18.01 ± 1.954	Kruskal-Wallis test, ns
			HET	26	23.72 ± 2.319
			KO	23	18.32 ± 2.041
		Food 6-19 sec	WT	25	27.3 ± 3.942	Kruskal-Wallis test, ns
			HET	26	20.53 ± 3.371
			KO	23	20 ± 6.055
		Food >19 sec	WT	25	15.35 ± 3.743	Kruskal-Wallis test, *p<.05, Bonferroni, WT vs. KO, *p <.05
			HET	26	13.92 ± 4.578
			KO	23	2.064 ± 1.445
Object vs. Food- Number of bouts	Number	Object < 6sec	WT	25	11.12 ± 1.009	Kruskal-Wallis test, ns	Ext. 8B
			HET	26	14.73 ± 1.429
			KO	23	14.26 ± 1.206
		Object 6-19 sec	WT	25	2.44 ± 0.3876	Kruskal-Wallis test, ns
			HET	26	1.769 ± 0.3104
			KO	23	2.174 ± 0.3537
		Object >19 sec	WT	25	0.24 ± 0.1194	Kruskal-Wallis test, ns
			HET	26	0.1154 ± 0.0639
			KO	23	0.1739 ± 0.1024
		Food < 6sec	WT	25	11.84 ± 1.078	Kruskal-Wallis test, ns
			HET	26	14.42 ± 1.247
			KO	23	13.22 ± 1.546
		Food 6-19 sec	WT	25	2.64 ± 0.3736	Kruskal-Wallis test, ns
			HET	26	2.077 ± 0.3231
			KO	23	1.87 ± 0.5158
		Food >19 sec	WT	25	0.56 ± 0.1301	Kruskal-Wallis test, *p<.05, Bonferroni, WT vs. KO, *p <.05
			HET	26	0.4615 ± 0.1492
			KO	23	0.8696 ± 0.06007
Object vs. Food - Transitions	Number of transitions	1st minute -	WT	25	3.56 ± 0.3609	Friedman test, ****p<.0001, Bonferroni, 1st vs. 3rd, ***p <.001; 1st vs. 4th ***p <.001;	Ext. 8D
		2nd minute			2.04 ± 0.2548	1st vs. 5th, ****p <.0001;
		3rd minute			1.52 ± 0.2389
		4th minute			1.52 ± 0.3169
		5th minute			1.28 ± 0.2123
		1st minute -	HET	26	4.462 ± 0.4269	Friedman test, ****p<.0001, Bonferroni, 1st vs. 2nd, ***p <.001; 1st vs. 3rd, ****p <.0001;
		2nd minute			1.962 ± 0.3161	1st vs. 4th, ****p <.0001; 1st vs. 5th, ****p <.0001
		3rd minute			1.269 ± 0.1886
		4th minute			1.385 ± 0.2006
		5th minute			1.5 ± 0.1941
		1st minute -	KO	23	3.304 ± 0.3898	Friedman test, ****p<.0001, Bonferroni, 1st vs. 4th, **p <.01; 1st vs. 5th, ***p <.001
		2nd minute			2 ± 0.3267
		3rd minute			1.696 ± 0.2772
		4th minute			1.261 ± 0.2198
		5th minute			1.261 ± 0.2106
Object vs. Food - Large cohort - 48 hours food deprivation
Object vs. Food Total Investigation	Investigation time (s)	Object	WT	25	28.19 ± 3.89	Wilcoxon matched-pairs signed rank test, ****p<.0001	4F
		Food			94.89 ± 7.595
		Object	HET	26	35.55 ± 5.301	Wilcoxon matched-pairs signed rank test, ***p<.001
		Food			81.51 ± 9.465
		Object	KO	23	28.7 ± 4.985	Wilcoxon matched-pairs signed rank test, ****p<.0001
		Food			115.6 ± 10.34
Object vs. Food Preference Score	Investigation time of Object-Food	1st minute	WT	25	-13.22 ± 2.421	Kruskal-Wallis test, *p<.05, Dunn, 5th minute, HET vs. KO, *p <.05	4I
		2nd minute			-9.868 ± 2.973
		3rd minute			-15.70 ± 2.754
		4th minute			-11.35 ± 2.873
		5th minute			-14.22 ± 3.654
		1st minute	HET	26	-8.558 ± 3.515
		2nd minute			-9.736 ± 2.727
		3rd minute			-11.26 ± 3.806
		4th minute			-10.31 ± 2.854
		5th minute			-5.412 ± 3.189
		1st minute	KO	23	-15.74 ± 3.230
		2nd minute			-17.90 ± 3.775
		3rd minute			-19.42 ± 4.619
		4th minute			-14.64 ± 4.914
		5th minute			-18.87 ± 3.720
Object vs. Food across 5 minutes	Investigation time (s)	1st minute - Object	WT	25	7.476 ± 0.961	Two-way repeated measures ANOVA	4H
		1st minute - Food			20.7 ± 1.954	Stimulus x Time, ns
		2nd minute - Object			5.665 ± 1.351	Time, ns
		2nd minute - Food			17.54 ± 3.066	Stimulus, ****p <.0001
		3rd minute - Object			4.123 ± 1.003	Post-hoc, Sidak multiple comparison test, Object vs. Food, 1st minute, ****p<.0001; 2nd minute, **p<.01; 3rd minute, ****p<.0001; 4th minute, **p<.01; 5th minute, ***p<.001
		3rd minute - Food			19.82 ± 2.365
		4th minute - Object			5.673 ± 1.375
		4th minute - Food			17.02 ± 2.631
		5th minute - Object			4.387 ± 1.113
		5th minute - Food			18.6 ± 3.08
		1st minute - Object	HET	26	9.587 ± 1.994	Two-way repeated measures ANOVA
		1st minute - Food			18.14 ± 2.086	Stimulus x Time, ns
		2nd minute - Object			5.199 ± 1.31	Time, ns
		2nd minute - Food			14.93 ± 2.228	Stimulus, ***p <.001
		3rd minute - Object			5.491 ± 1.229	Post-hoc, Sidak multiple comparison test, Object vs. Food, 1st minute, *p<.05; 2nd minute, **p<.01; 3rd minute, *p<.05; 4th minute, **p<.01
		3rd minute - Food			16.74 ± 3.281
		4th minute - Object			5.799 ± 1.325
		4th minute - Food			16.11 ± 2.356
		5th minute - Object			8.592 ± 1.867
		5th minute - Food			14 ± 2.058
		1st minute - Object	KO	23	7.648 ± 1.409	Two-way repeated measures ANOVA
		1st minute - Food			23.39 ± 2.612	Stimulus x Time, ns
		2nd minute - Object			4.328 ± 1.001	Time, ns
		2nd minute - Food			3.273	Stimulus, ****p <.0001
		3rd minute - Object			5.54 ± 1.952	Post-hoc, Sidak multiple comparison test, Object vs. Food, 1st minute, ****p<.0001; 2nd minute, ****p<.0001; 3rd minute, ***p<.001; 4th minute, **p<.01; 5th minute, ****p<.0001
		3rd minute - Food			24.95 ± 3.456
		4th minute - Object			6.562 ± 1.777
		4th minute - Food			21.2 ± 3.879
		5th minute - Object			3.841 ± 0.854
		5th minute - Food			22.71 ± 3.344
Object vs. Food - Bout total Investiagtion	Investiagtion time (sec)	Object < 6sec	WT	25	13.1 ± 1.14	One-way ANOVA, ns	Ext. 8F
			HET	26	15.5 ± 1.73
			KO	23	12.3 ± 1.42
		Object 6-19 sec	WT	25	11.2 ± 2.3	Kruskal-Wallis test, ns
			HET	26	13.7 ± 2.85
			KO	23	12 ± 3.1
		Object >19 sec	WT	25	2.75 ± 1.55	Kruskal-Wallis test, ns
			HET	26	3.67 ± 2.23
			KO	23	2.96 ± 2.96
		Food < 6sec	WT	25	19.4 ± 2.81	Kruskal-Wallis test, *p<.05, Bonferroni,, ns
			HET	26	25.7 ± 2.29
			KO	23	17.7 ± 2.23
		Food 6-19 sec	WT	25	37.8 ± 3.35	One-way ANOVA, ns
			HET	26	32 ± 5.12
			KO	23	37.2 ± 4.87
		Food >19 sec	WT	25	31 ± 7.24	Kruskal-Wallis test, *p<.05, Bonferroni, HET vs. KO, *p <.05
			HET	26	20.8 ± 6.7
			KO	23	54.9 ± 10.3
Object vs. Food- Number of bouts	Number	Object < 6sec	WT	25	10.24 ± 0.8837	Kruskal-Wallis test, ns	Ext. 8E
			HET	26	10.73 ± 0.9947
			KO	23	9.261 ± 0.909
		Object 6-19 sec	WT	25	1.16 ± 0.214	Kruskal-Wallis test, ns
			HET	26	1.308 ± 0.253
			KO	23	1.217 ± 0.314
		Object >19 sec	WT	0.309	0.12 ± 0.066	Kruskal-Wallis test, ns
			HET	26	0.1154 ± 0.064
			KO	23	0.1304 ± 0.13
		Food < 6sec	WT	25	12.84 ± 1.43	Kruskal-Wallis test, **p<.01, Bonferroni, HET vs. KO, **p <.01
			HET	26	18.92 ± 2.21
			KO	23	10.13 ± 1.247
		Food 6-19 sec	WT	25	3.68 ± 0.309	Kruskal-Wallis test, ns
			HET	26	2.692 ± 0.425
			KO	23	3.609 ± 0.434
		Food >19 sec	WT	25	1.04 ± 0.22	Kruskal-Wallis test, ns
			HET	26	0.6923 ± 0.213
			KO	23	1.348 ± 0.24
Object vs. Food - Transitions	Number of transitions	1st minute -	WT	25	2.92 ± 0.251	Friedman test, ***p<.001, Bonferroni, 1st vs. 3rd, **p <.01; 1st vs. 4th, *p <.05; 1st vs. 5th, **p <.01	Ext. 8G
		2nd minute			1.96 ± 0.274
		3rd minute			1.48 ± 0.174
		4th minute			1.36 ± 0.199
		5th minute			1.44 ± 0.232
		1st minute -	HET	26	3.269 ± 0.358	Friedman test, ***p<.001, Bonferroni, 1st vs. 4th, ***p <.001; 1st vs. 3th, **p <.01
		2nd minute			2 ± 0.309
		3rd minute			1.923 ± 0.271
		4th minute			1.346 ± 0.214
		5th minute			1.346 ± 0.214
		1st minute -	KO	23	2.826 ± 0.415	Friedman test, ns
		2nd minute			1.826 ± 0.312
		3rd minute			1.652 ± 0.271
		4th minute			1.391 ± 0.286
		5th minute			1.391 ± 0.286
Object vs. Food - TH-Cre cohort - Satiety
Object vs. Food Total	Investigation time (s)	Object	WT	10	57.90 ± 11.5	Paired t-test, ns	Ext. 10E
		Food			54.9 ± 11.3
		Object	HET	12	51.2 ± 6.61	Paired t-test, ns
		Food			52.9 ± 11.5
		Object	KO	13	56.9 ± 7.69	Paired t-test, **p<.01
		Food			25 ± 3.14
Object vs. Food across 5 minutes	Investigation time (s)	1st minute - Object	WT	10	17.78 ± 3.132	Two-way repeated measures ANOVA	Ext. 10F
		1st minute - Food			11.64 ± 2.478	Stimulus x Time, **p<.01
		2nd minute - Object			15.08 ± 3.381	Time, ns
		2nd minute - Food			10.35 ± 2.615	Stimulus, ns
		3rd minute - Object			13.23 ± 4.268	Post-hoc, Sidak multiple comparison test, Object vs. Food, ns
		3rd minute - Food			4.673 ± 1.315
		4th minute - Object			6.43 ± 2.763
		4th minute - Food			12.92 ± 4.284
		5th minute - Object			5.157 ± 1.894
		5th minute - Food			15.02 ± 4.756
		1st minute - Object	HET	12	12.82 ± 1.211	Two-way repeated measures ANOVA
		1st minute - Food			12.87 ± 1.983	Stimulus x Time, **p<.01
		2nd minute - Object			13.65 ± 3.362	Time, ns
		2nd minute - Food			8.347 ± 2.734	Stimulus, ns
		3rd minute - Object			8.575 ± 3.053	Post-hoc, Sidak multiple comparison test, Object vs. Food, ns
		3rd minute - Food			9.833 ± 3.671
		4th minute - Object			7.672 ± 3.163
		4th minute - Food			11.6 ± 2.988
		5th minute - Object			8.264 ± 3.597
		5th minute - Food			10.02 ± 2.071
		1st minute - Object	KO	13	17.12 ± 1.942	Two-way repeated measures ANOVA
		1st minute - Food			5.236 ± 1.221	Stimulus x Time, ns
		2nd minute - Object			9.659 ± 2.253	Time, *p <.05
		2nd minute - Food			4.549 ± 1.13	Stimulus, ***p <.001
		3rd minute - Object			11.44 ± 3.671	Post-hoc, Sidak multiple comparison test, Object vs. Food, 1st minute, ***p<.001
		3rd minute - Food			4.413 ± 0.9139
		4th minute - Object			11.85 ± 2.988
		4th minute - Food			7.19 ± 2.121
		5th minute - Object			6.541 ± 2.071
		5th minute - Food			3.462 ± 0.7976
Object vs. Food - TH-Cre cohort - 48 hours food deprivation
Object vs. Food Total	Investigation time (s)	Object	WT	10	25 ± 6.768	Wilcoxon matched-pairs signed rank test, **p<0.01	Ext. 10G
		Food			90.39 ± 13.88
		Object	HET	12	27.76 ± 5.459	Paired t-test, **p<.01
		Food			88.6 ± 13.58
		Object	KO	13	23.06 ± 4.634	Paired t-test, ****p<.0001
		Food			122.8 ± 12.76
Object vs. Food across 5 minutes	Investigation time (s)	1st minute - Object	WT	10	5.793 ± 1.32	Two-way repeated measures ANOVA	Ext. 10H
		1st minute - Food			20.13 ± 2.665	Stimulus x Time, ns
		2nd minute - Object			4.717 ± 1.859	Time, ns
		2nd minute - Food			14.29 ± 3.996	Stimulus, ***p <.001
		3rd minute - Object			4.213 ± 1.49	Post-hoc, Sidak multiple comparison test, Object vs. Food, 1st minute, ****p<.0001; 3rd minute, *p<.05
		3rd minute - Food			17.58 ± 3.446
		4th minute - Object			5.973 ± 2.124
		4th minute - Food			17.08 ± 4.677
		5th minute - Object			4.153 ± 2.374
		5th minute - Food			21.03 ± 5.185
		1st minute - Object	HET	12	6.592 ± 1.341	Two-way repeated measures ANOVA
		1st minute - Food			19.3 ± 2.486	Stimulus x Time, ns
		2nd minute - Object			3.894 ± 1.421	Time, ns
		2nd minute - Food			13.46 ± 3.197	Stimulus, ***p <.001
		3rd minute - Object			5.889 ± 2.397	Post-hoc, Sidak multiple comparison test, Object vs. Food, 1st minute, **p<.01; 4th minute, **p<.01
		3rd minute - Food			17.98 ± 4.808
		4th minute - Object			5.258 ± 1.802
		4th minute - Food			22.2 ± 3.361
		5th minute - Object			5.944 ± 1.565
		5th minute - Food			15.25 ± 3.254
		1st minute - Object	KO	13	8.744 ± 1.971	Two-way repeated measures ANOVA
		1st minute - Food			24.05 ± 1.871	Stimulus x Time, ns
		2nd minute - Object			3.228 ± 0.7511	Time, ns
		2nd minute - Food			19.36 ± 3.183	Stimulus, ****p <.0001
		3rd minute - Object			3.59 ± 1.317	Post-hoc, Sidak multiple comparison test, Object vs. Food, 1st minute, ****p<.0001; 2nd minute, **p<.01; 3rd minute, ****p<.0001; 4th minute, *p<.05; 5th minute, **p<.01
		3rd minute - Food			27.62 ± 3.626
		4th minute - Object			4.8 ± 1.918
		4th minute - Food			24.21 ± 5.822
		5th minute - Object			2.564 ± 1.133
		5th minute - Food			26.26 ± 4.916
Object vs. Food - vGat-Cre cohort - Satiety
Object vs. Food Total Investigation	Investigation time (s)	Object	WT	11	47.88 ± 6.28	Paired t-test, *p<.05	Ext. 17B
		Food			81.13 ± 9.878
		Object	HET	8	55.07 ± 11.81	Wilcoxon matched-pairs signed rank test, ns
		Food			70.94 ± 10.64
		Object	KO	7	46.03 ± 9.675	Wilcoxon matched-pairs signed rank test, ns
		Food			65.49 ± 15.85
Object vs. Food across 5 minutes	Investigation time (s)	1st minute - Object	WT	11	12.43 ± 1.47	Two-way repeated measures ANOVA	Ext. 17C
		1st minute - Food		8	21.96 ± 2.089	Stimulus x Time, ns
		2nd minute - Object		7	12.64 ± 3.509	Time, *p <.05
		2nd minute - Food		11	17.45 ± 3.181	Stimulus, *p <.05
		3rd minute - Object		8	11 ± 2.575	Post-hoc, Sidak multiple comparison test, Object vs. Food, 1st minute, **p<.01
		3rd minute - Food		7	16.49 ± 4.411
		4th minute - Object		11	5.021 ± 1.864
		4th minute - Food		8	9.348 ± 1.988
		5th minute - Object		7	6.624 ± 2.969
		5th minute - Food		11	15.69 ± 5.103
		1st minute - Object	HET	8	13.16 ± 2.414	Two-way repeated measures ANOVA
		1st minute - Food		7	14.8 ± 1.158	Stimulus x Time, ns
		2nd minute - Object		11	15.02 ± 4.108	Time, ns
		2nd minute - Food		8	14.35 ± 3.538	Stimulus, ns
		3rd minute - Object		7	7.888 ± 2.429
		3rd minute - Food		11	17.99 ± 5.129
		4th minute - Object		8	13.3 ± 5.804
		4th minute - Food		7	13.74 ± 4.801
		5th minute - Object		11	4.242 ± 1.44
		5th minute - Food		8	9.775 ± 2.72
		1st minute - Object	KO	7	14.81 ± 2.087	Two-way repeated measures ANOVA
		1st minute - Food		11	16.43 ± 3.58	Stimulus x Time, ns
		2nd minute - Object		8	9.314 ± 2.071	Time, ns
		2nd minute - Food		7	12.92 ± 2.642	Stimulus, ns
		3rd minute - Object		11	5.433 ± 3
		3rd minute - Food		8	13.79 ± 7.15
		4th minute - Object		7	8.729 ± 4.812
		4th minute - Food		11	8.79 ± 3.151
		5th minute - Object		8	7.5 ± 4.239
		5th minute - Food		7	13.39 ± 7.528
Object vs. Food - vGat-Cre cohort - 48 hours food deprivation
Object vs. Food Total	Investigation time (s)	Object	WT	11	28.27 ± 4.993	Paired t-test, ***p<.001	Ext. 17D
		Food			95.56 ± 10.62
		Object	HET	8	42.81 ± 10.69	Wilcoxon matched-pairs signed rank test, ns
		Food			60.88 ± 10.7
		Object	KO	7	29.4 ± 12.67	Wilcoxon matched-pairs signed rank test, ****p <.0001
		Food			119.9 ± 19.27
Object vs. Food across 5 minutes	Investigation time (s)	1st minute - Object	WT	11	9.333 ± 1.652	Two-way repeated measures ANOVA	Ext. 17E				Two-way repeated measures ANOVA, stimuli (Object vs. Food) x time interaction (F4,80 = 0.3466, p=0.8457, n=11), effect of stimulus (F1, 20 = 8.065, *p<.05), and effect of time (F2.908, 58.15 = 3.402, *p<.05), post-hoc, Sidak multiple comparison test, 1st minute (**p<0.01).
		1st minute - Food		8	19.62 ± 3.003	Stimulus x Time, ns
		2nd minute - Object		7	3.853 ± 1.027	Time, ns
		2nd minute - Food		11	20.2 ± 5.928	Stimulus, ****p <.0001
		3rd minute - Object		8	4.348 ± 1.52	Post-hoc, Sidak multiple comparison test, Object vs. Food, 1st minute, *p<.05; 3rd minute, *p<.05; 5th minute, *p<.05
		3rd minute - Food		7	20.26 ± 4.01
		4th minute - Object		11	5.485 ± 2.27
		4th minute - Food		8	16.2 ± 4.35
		5th minute - Object		7	4.518 ± 1.387
		5th minute - Food		11	18.25 ± 3.54
		1st minute - Object	HET	8	10.88 ± 2.122	Two-way repeated measures ANOVA
		1st minute - Food		7	16.21 ± 2.325	Stimulus x Time, ns
		2nd minute - Object		11	5.75 ± 2.768	Time, ns
		2nd minute - Food		8	14.22 ± 4.101	Stimulus, ns
		3rd minute - Object		7	6.263 ± 1.631	Post-hoc, Sidak multiple comparison test, Object vs. Food, ns
		3rd minute - Food		11	11.16 ± 3.001
		4th minute - Object		8	5.746 ± 2.686
		4th minute - Food		7	7.629 ± 2.986
		5th minute - Object		11	13.02 ± 5.004
		5th minute - Food		8	10.65 ± 2.545
		1st minute - Object	KO	7	5.605 ± 2.611	Two-way repeated measures ANOVA
		1st minute - Food		11	17.64 ± 5.704	Stimulus x Time, ns
		2nd minute - Object		8	3.229 ± 1.883	Time, ns
		2nd minute - Food		7	25.99 ± 6.353	Stimulus, **p<.01
		3rd minute - Object		11	7.29 ± 5.274	Post-hoc, Sidak multiple comparison test, Object vs. Food, ns
		3rd minute - Food		8	24.52 ± 8.218
		4th minute - Object		7	8.581 ± 4.308
		4th minute - Food		11	24.03 ± 7.56
		5th minute - Object		8	4.1 ± 1.424
		5th minute - Food		7	26.79 ± 7.439
Assay	Measurement		Genotype	N	Value ± variance	Statistical test and P value	Figure
Fiber photometry					Mean ± SEM
Object vs. Food - TH-Cre cohort - Satiety
Object vs. Food - Area under the curve		Object	WT	10	8.02 ± 2.675	One-way ANOVA, ns	5K
		Object	HET	11	-0.7955 ± 4.143
		Object	KO	12	2.125 ± 1.719
Object vs. Food - Area under the curve		Food	WT	9	2.073 ± 2.506	Kruskal-Wallis test, ns	5N
		Food	HET	11	4.094 ± 2.631
		Food	KO	9	6.943 ± 3.075
Object vs. Food - vGat-Cre cohort - Satiety
Object vs. Food - Area under the curve		Object	WT	11	2.785 ± 1.262	Kruskal-Wallis test, ns	Ext. 17H
		Object	HET	7	1.626 ± 2.382
		Object	KO	7	3.28 ± 1.274
Object vs. Food - Area under the curve		Food	WT	11	3.008 ± 1.736	One-way ANOVA, ns	Ext. 17K
		Food	HET	8	3.339 ± 2.055
		Food	KO	7	4.659 ± 1.815

## Sheet: Optogenetics
Supplementray File 1. Summary of statistical analyses
Assay	Measurement		Genotype	N	Value ± variance	Statistical test and P value	Figure
Social vs. Empty TH-Cre cohort - satiety
Social vs. Empty Total Investigation	Investigation time (s)	Social ON/OFF	KO	12	153.0 ± 32.85	Two-way ANOVA	7B
		Empty ON/OFF			14.35 ± 6.699	Interaction, **p<.01; Stimulus, ****p<0.0001; ON/OFF, *p<.05
Social vs. Empty Preference Score	Investigation time of Social-Empty	1st minute - OFF	KO	12	41.85 ± 5.217	Wilcoxon test, **p<.01, KO OFF vs. KO ON, 1st min, **p<.01; 2nd min, **p<.01; 3rd minute, *p<.05; 4th minute, p=.06; 5th minute, p=.06	7D
		1st minute - ON			20.96 ± 5.119
		2nd minute - OFF			41.31 ± 5.013
		2nd minute - ON			21.05 ± 4.585
		3rd minute - OFF			32.11 ± 5.447
		3rd minute - ON			19.56 ± 3.988
		4th minute - OFF			33.33 ± 3.606
		4th minute - ON			19.81± 5.775
		5th minute - OFF			27.28 ± 5.554
		5th minute - ON			16.75 ± 4.974
Social vs. Empty across 5 minutes	Investigation time (s)	1st minute - Social OFF	KO	12	43.97 ± 4.107	Two-way repeated measures ANOVA	7C
		1st minute - Empty OFF			2.117 ± 1.791	Stimulus x Time, *p<.05
		2nd minute - Social OFF			42.54 ± 4.888	Time, ns
		2nd minute - Empty OFF			1.233 ± 0.7100	Stimulus, ****p<0.0001
		3rd minute - Social OFF			32.71 ± 5.407	Post-hoc, Sidak multiple comparison test, Social vs. Empty, 1st minute, ****p<0.0001; 2nd minute, ****p<.0001; 3rd minute ***p<.001;
		3rd minute - Empty OFF			0.5917 ± 0.3999	4th minute, ****p<0.0001; 5th minute, ***p<0.001
		4th minute - Social OFF			34.76 ± 3.446
		4th minute - Empty OFF			1.425 ± 0.7147
		5th minute - Social OFF			30.08 ± 4.590
		5th minute - Empty OFF			2.808 ± 1.993
		1st minute - Social ON	KO	12	25.49 ± 4.259	Two-way repeated measures ANOVA
		1st minute - Empty ON			4.525 ± 1.347	Stimulus x Time, ns
		2nd minute - Social ON			23.49 ± 4.318	Time, ns
		2nd minute - Empty ON			2.442 ± 0.7370	Stimulus, ****p <.0001
		3rd minute - Social				Post-hoc, Sidak multiple comparison test, Object vs. Food, 1st minute, ****p<0.0001; 2nd minute, ****p<.0001; 3rd minute, ****p<0.0001; 4th minute, ****p<.0001; 5th minute, ****p<.0001
		3rd minute - Social ON			23.69 ± 3.649	Post-hoc, Sidak multiple comparison test, Social vs. Empty, 1st minute, **p<.01; 2nd minute, **p<.01; 3rd minute ***p<.001;
		3rd minute - Empty ON			4.131 ± 0.9879	4th minute, **p<.01; 5th minute, *p<.05
		4th minute - Social ON			24.81 ± 4.661
		4th minute - Empty ON			4.997 ± 1.516
		5th minute - Social ON			21.06 ± 4.583
		5th minute - Empty ON			4.308 ± 1.483
Social vs. Food TH-Cre cohort - 48h Food deprivation
Social vs. Food Total Investigation	Investigation time (s)	Social ON/OFF	KO	10	129.9 ± 12.95	Two-way ANOVA	7E
		Food ON/OFF			64.77 ± 26.35	Interaction, *p<.05; Stimulus, ***p<0.001; ON/OFF, ns
Social vs. Food Preference Score	Investigation time of Social-Food	1st minute - OFF	KO	10	18.35 ± 3.819	Wilcoxon test, *p<.05, KO OFF vs. KO ON, 3rd minute *p<.05; 4th minute, *p<.05	7G
		1st minute - ON			9.663 ± 9.648
		2nd minute - OFF			24.95 ± 3.014
		2nd minute - ON			12.19 ± 11.23
		3rd minute - OFF			23.57 ± 5.715
		3rd minute - ON			0.3600 ± 11.67
		4th minute - OFF			22.36 ± 5.939
		4th minute - ON			-5.823 ± 7.104
		5th minute - OFF			14.99 ± 6.307
		5th minute - ON			10.23 ± 6.747
Social vs. Food across 5 minutes	Investigation time (s)	1st minute - Social OFF	KO	10	26.64 ± 3.438	Two-way repeated measures ANOVA	7F
		1st minute - Food OFF			8.287 ± 1.197	Stimulus x Time, ns
		2nd minute - Social OFF			30.92 ± 2.678	Time, ns
		2nd minute - Food OFF			5.967 ± 1.217	Stimulus, ****p<.0001
		3rd minute - Social OFF			29.99 ± 4.082	Post-hoc, Sidak multiple comparison test, Social vs. Food, 1st minute, **p<0.01; 2nd minute, ****p<.0001; 3rd minute ***p<.001;
		3rd minute - Food OFF			6.417 ± 2.104	4th minute, **p<.01; 5th minute, *p<.05
		4th minute - Social OFF			30.20 ± 4.135
		4th minute - Food OFF			7.840 ± 2.100
		5th minute - Social OFF			23.80 ± 3.712
		5th minute - Food OFF			8.813 ± 3.062
		1st minute - Social ON	KO	10	25.32 ± 4.771	Two-way repeated measures ANOVA
		1st minute - Food ON			15.65 ± 5.597	Stimulus x Time, ns
		2nd minute - Social ON			28.25 ± 5.459	Time, ns
		2nd minute - Food ON			16.07 ± 6.399	Stimulus, ns
		3rd minute - Social ON			21.71 ± 5.600	Post-hoc, Sidak multiple comparison test, ns
		3rd minute - Food ON			21.35 ± 6.504
		4th minute - Social ON			16.91 ± 2.924
		4th minute - Food ON			22.73 ± 4.983
		5th minute - Social ON			24.86 ± 3.723
		5th minute - Food ON			14.64 ± 4.026
Social vs. Empty vGAT-Cre cohort - satiety
Social vs. Empty Total Investigation	Investigation time (s)	Social ON/OFF	KO	10	150.7 ± 22.04	Two-way ANOVA	8B
		Empty ON/OFF			24.31 ± 5.244	Interaction, ns; Stimulus, ****p<0.0001; ON/OFF, ns
Social vs. Empty Preference Score	Investigation time of Social-Empty	1st minute - OFF	KO	10	41.72 ± 4.123	Wilcoxon test, *p<.05, KO OFF vs. KO ON, 1st min p=.08; 2nd min *p<.05; 3rd minute *p<.05; 4th minute, *p<.05	8D
		1st minute - ON			28.04 ± 7.285
		2nd minute - OFF			31.68 ± 5.644
		2nd minute - ON			23.68 ± 4.644
		3rd minute - OFF			27.59 ± 5.215
		3rd minute - ON			13.72 ± 6.140
		4th minute - OFF			31.26 ± 5.614
		4th minute - ON			16.17 ± 4.098
		5th minute - OFF			19.83 ± 6.567
		5th minute - ON			17.60 ± 5.281
Social vs. Empty across 5 minutes	Investigation time (s)	1st minute - Social OFF	KO	10	43.65 ± 3.609	Two-way repeated measures ANOVA	8C
		1st minute - Empty OFF			1.927 ± 0.8579	Stimulus x Time, ***p<.001
		2nd minute - Social OFF			35.62 ± 4.774	Time, ns
		2nd minute - Empty OFF			3.937 ± 1.356	Stimulus, ****p<0.0001
		3rd minute - Social OFF			30.99 ± 5.359	Post-hoc, Sidak multiple comparison test, Social vs. Empty, 1st minute, ****p<.0001; 2nd minute, ***p<.001; 3rd minute **p<.01;
		3rd minute - Empty OFF			3.400 ± 1.233	4th minute, ***p<0.001; 5th minute, *p<0.05
		4th minute - Social OFF			34.80 ± 4.912
		4th minute - Empty OFF			3.543 ± 1.518
		5th minute - Social OFF			27.15 ± 4.871
		5th minute - Empty OFF			7.323 ± 2.017
		1st minute - Social ON	KO	10	32.91 ± 5.750	Two-way repeated measures ANOVA
		1st minute - Empty ON			4.870 ± 1.921	Stimulus x Time, *p<.05
		2nd minute - Social ON			26.93 ± 4.278	Time, ns
		2nd minute - Empty ON			3.253 ± 0.9672	Stimulus, ***p <.001
		3rd minute - Social ON			21.56 ± 5.092	Post-hoc, Sidak multiple comparison test, Social vs. Empty, 1st minute, **p<.01; 2nd minute, **p<.01; 4th minute, *p<.05; 5th minute, *p<.05
		3rd minute - Empty ON			7.847 ± 2.936
		4th minute - Social ON			23.93 ± 3.751
		4th minute - Empty ON			7.760 ± 2.236
		5th minute - Social ON			22.51 ± 5.232
		5th minute - Empty ON			4.907 ± 1.273
Social vs. Food vGAT-Cre cohort - 48h Food deprivation
Social vs. Food Total Investigation	Investigation time (s)	Social ON/OFF	KO	8	101.7 ± 20.62	Two-way ANOVA	8E
		Food ON/OFF			74.00 ± 5.694	Interaction, *p<.05; Stimulus, *p<.05; ON/OFF, ns
Social vs. Food Preference Score	Investigation time of Social-Food	1st minute - OFF	KO	10	16.58 ± 3.897	Wilcoxon test, *p<.05, KO OFF vs. KO ON, 1st min, p=.08; 2nd min, *p<.05; 5th minute, p=0,09	8G
		1st minute - ON			-2.267 ± 4.200
		2nd minute - OFF			9.675 ± 4.338
		2nd minute - ON			2.554 ± 4.418
		3rd minute - OFF			5.179 ± 9.285
		3rd minute - ON			1.746 ± 9.512
		4th minute - OFF			5.650 ± 6.380
		4th minute - ON			-1.925 ± 8.655
		5th minute - OFF			16.00 ± 5.456
		5th minute - ON			3.462 ± 7.464
Social vs. Food across 5 minutes	Investigation time (s)	1st minute - Social OFF	KO	8	29.49 ± 3.464	Two-way repeated measures ANOVA	8F
		1st minute - Food OFF			12.90 ± 1.694	Stimulus x Time, ns
		2nd minute - Social OFF			22.33 ± 3.554	Time, ns
		2nd minute - Food OFF			12.65 ± 2.218	Stimulus, **p<.01
		3rd minute - Social OFF			20.63 ± 5.615	Post-hoc, Sidak multiple comparison test, Social vs. Food, 1st minute, **p<.01; 5th minute, *p<.05
		3rd minute - Food OFF			15.45 ± 4.399
		4th minute - Social OFF			20.47 ± 3.045
		4th minute - Food OFF			14.82 ± 3.983
		5th minute - Social OFF			27.79 ± 4.226
		5th minute - Food OFF			11.80 ± 2.680
		1st minute - Social ON	KO	8	13.17 ± 2.943	Two-way repeated measures ANOVA
		1st minute - Food ON			15.44 ± 1.880	Stimulus x Time, ns
		2nd minute - Social ON			16.18 ± 4.223	Time, ns
		2nd minute - Food ON			13.63 ± 3.087	Stimulus, ns
		3rd minute - Social ON			17.24 ± 5.876	Post-hoc, Sidak multiple comparison test, ns
		3rd minute - Food ON			15.49 ± 5.928
		4th minute - Social ON			15.86 ± 5.444
		4th minute - Food ON			17.78 ± 4.699
		5th minute - Social ON			18.47 ± 4.878
		5th minute - Food ON			15.01 ± 3.263

## Sheet: Food consumption
Supplementray File 1. Summary of statistical analyses
Assay	Measurement		Genotype	N	Value ± variance	Statistical test and P value	Figure
Food consumption		Stimuli			Mean ± SEM
Food consumption	Grams	No stimuli	WT	15	2.413 ± 0.1707	One-way ANOVA, ns	Ext. 7A
			HET	16	2.531 ± 0.229
			KO	15	2.373 ± 0.2585
Food consumption	Grams	Toy	WT	15	2.42 ± 0.258	One-way ANOVA, ns	Ext. 7B
			HET	16	1.838 ± 0.1989
			KO	15	1.8 ± 0.2373
Food consumption	Grams	Juvenile rat	WT	15	1.333 ± 0.138	Tukey's HSD, WT vs. HET, *p <.05; WT vs. KO, ***p <.001	Ext. 7C
			HET	16	0.875 ± 0.116
			KO	15	0.65 ± 0.1055
